# Supplementary material for: Impact of Weissella cibaria BYL4.2 and its supernatants on Penicillium chrysogenum metabolism
Source: Front Microbiol. 2022 Oct 5;13:983613. doi: 10.3389/fmicb.2022.983613 (PMC9581191; doi:10.3389/fmicb.2022.983613)
Supplement: Supplementary file 2 [file Data_Sheet_1.CSV]

Significance values for the PCA model and PLS-DA models (PDB group and PDB_L group and P groupÓëL_P group).
Abbreviations: PDB£¬PDB £»W. cibaria BYL4.2-CFS + PDB£¬PDB_L £» P. chrysogenum£¬P£»W. cibaria BYL4.2-CFS + P. chrysogenum£¬L_P .
Sample	Mode	component	Type	R2X	R2X(cum)	R2Y	R2Y(cum)	Q2	Q2(cum)
PDBvsPDB_L	ESI+	pc1	PLS-DA	0.881	0.881	1	1	0.999	0.999
	ESI+	pc2	PLS-DA	0.0149	0.896	0.000243	1	0.313	1
	ESI-	pc1	PLS-DA	0.787	0.787	0.999	0.999	0.997	0.997
	ESI-	pc2	PLS-DA	0.0324	0.819	0.000923	1	0.354	0.998
	ESI+	pc1	PCA	0.698	0.698
	ESI+	pc2	PCA	0.0536	0.751
	ESI-	pc1	PCA	0.628	0.628
	ESI-	pc2	PCA	0.0628	0.691
PvsL_P	ESI+	pc1	PLS-DA	0.773	0.773	1	1	0.998	0.998
	ESI+	pc2	PLS-DA	0.029	0.802	0.000058	1	0.359	0.999
	ESI-	pc1	PLS-DA	0.849	0.849	1	1	0.999	0.999
	ESI-	pc2	PLS-DA	0.0247	0.873	0.0000962	1	0.381	1
	ESI+	pc1	PCA	0.675	0.675
	ESI+	pc2	PCA	0.0493	0.724
	ESI-	pc1	PCA	0.777	0.777
	ESI-	pc2	PCA	0.0451	0.822
