# Supplementary material for: Impact of Weissella cibaria BYL4.2 and its supernatants on Penicillium chrysogenum metabolism
Source: Front Microbiol. 2022 Oct 5;13:983613. doi: 10.3389/fmicb.2022.983613 (PMC9581191; doi:10.3389/fmicb.2022.983613)
Supplement: Supplementary file 3 [file Data_Sheet_2.CSV]

Group	ID	Metabolite	Metab ID	M/Z	Retention time	RSD	PDB_L_1	PDB_L_2	PDB_L_3	PDB_L_4	PDB_L_5	L_P_1	L_P_2	L_P_3	L_P_4	L_P_5
L_P	neg_1367	Histidinyl-Gamma-glutamate	metab_10223	264.1095638	0.5215	0.086235529						1532.8414	1234.6473	0	0	1936.0334
L_P	neg_2546	Phenylalanylproline	metab_11102	523.253042	3.4597	0.018538268						1991.1004	2211.3616	501.2928	3545.1931	1095.6467
L_P	neg_3360	Avocadyne	metab_11637	283.2282527	6.4521	0.780461649						293.1774	0	452.8987	166.2478	0
L_P	neg_3378	Sagittariol	metab_11655	351.2545177	6.4937	0.019290998						97050.0898	70160.0275	56492.0935	54157.0119	92574.7667
L_P	neg_4566	TOFA	metab_12839	323.223198	6.4729	0.158476774						147996.7313	120432.8084	129082.9365	130068.1796	147371.1087
L_P	neg_4581	Dihydroceramide	metab_12854	350.2703932	6.4312	0.273465083						17278.9464	6442.2104	0	6212.356	0
L_P	neg_5077	Momordicoside D	metab_13235	819.4274279	4.6814	0.058639928						3153.8191	0	3532.3418	0	3599.0421
L_P	neg_5309	(3b,20R,22R)-3,20,27-Trihydroxy-1-oxowitha-5,24-dienolide 3-glucoside	metab_13349	633.3253181	3.9356	0.023676929						6532.5893	6921.7468	6563.8754	13420.0502	25297.4705
L_P	neg_6562	Uridine diphosphate (UDP)	metab_14285	402.9948961	1.0572	0.929091307						2511.2162	3086.2	6887.1933	9291.9489	3348.1038
L_P	neg_6749	Cytidine diphosphate (CDP)	metab_14385	402.0114156	0.7635	0.365169371						30531.3698	45093.4184	26676.4071	32182.0129	15241.7489
L_P	neg_6796	Citrulline	metab_14421	174.0878322	0.7156	0.036243313						8122.6778	2004.4764	0	1816.1963	6838.5034
L_P	neg_6828	N-Methylglutamic acid	metab_14447	160.0608516	0.6884	0.083497772						4845.061	5577.3249	4013.8173	4242.4577	6750.6358
L_P	pos_10233	Glutaminylaspartic acid	metab_8558	244.0945122	0.4951	0.158410622						31807.6252	58511.2302	30717.3685	43187.9287	56234.9376
L_P	pos_3340	5alpha-Ethoxy-6beta-hydroxy-5,6-dihydrophysalin B	metab_2878	614.2553094	2.7842	0.012481054						0	20621.793	10602.1466	24062.2622	12186.0727
L_P	pos_4060	(1R,16Z,24E,26E,28Z)-1,18-dihydroxy-12-[1-(4-hydroxy-3-methoxycyclohexyl)propan-2-yl]-19,30-dimethoxy-15,17,21,23,29-pentamethyl-35-methylidene-11,36-dioxa-4-azatricyclo[30.3.1.0,]hexatriaconta-16,24,26,28-tetraene-2,3,10,14,20-pentone	metab_3518	956.5059125	4.7755	0.552595555						19887.4032	0	16933.603	0	4996.6707
PDB_L&L_P	neg_2657	Valtrate	metab_11903	233.0431486	3.7122	0.018643392	58579.189	51782.8282	50538.0167	62847.0741	50842.4003	12829.8524	11989.8541	12546.8986	9774.6875	13716.2488
PDB_L	neg_3339	12-hydroxyheptadecanoic acid	metab_12440	331.2493956	6.4036	0.035518983	1743.3585	10848.079	7004.5112	14413.9545	4561.946
PDB_L	neg_4785	LysoPC(16:1(9Z)/0:0)	metab_13596	538.31577	6.0481	0.03690866	7848.6108	3468.2481	3291.9859	4005.867	6677.4779
PDB_L	neg_5116	6-[(4,5-dihydroxy-7-methoxy-2,2-dimethyl-3,4-dihydro-2H-1-benzopyran-6-yl)oxy]-3,4,5-trihydroxyoxane-2-carboxylic acid	metab_13857	453.0840452	4.5221	0.017216381	3086240.668	3110114.466	3124726.132	3202634.158	3024089.389
PDB_L	neg_852	2,3-dinor Prostaglandin E1	metab_10357	307.1918873	6.3757	0.029890487	1638.3782	4476.9458	0	1468.0078	2985.9976
PDB_L	pos_10268	D-Mannose 6-phosphate	metab_9336	283.0191723	0.4751	0.036386377	177.9529	2760.2605	1676.6805	217.0674	0
PDB_L	pos_1283	PE(16:1(9Z)/18:1(11Z))	metab_1214	729.5298823	6.595	0.010507033	0	27.6057	1601.6342	3188.7229	20.8083
PDB_L&L_P	pos_2681	3,4-Methylene suberic acid	metab_2455	240.1232185	1.5634	0.039959645	190724.3729	211295.6548	228836.1389	207186.4994	182147.6228	2638.7293	3972.6438	2229.0806	2244.6104	4484.8706
PDB_L&L_P	pos_3965	Soyasaponin IV	metab_3687	384.2355972	4.361	0.028387683	285989.6249	238287.5977	291096.0451	249244.4582	227349.5166	0	0	4038.9471	7126.3262	10698.4787
PDB_L&L_P	pos_4216	6-[(E)-2-(2H-1,3-benzodioxol-5-yl)ethenyl]-5-hydroxy-4-methoxy-5,6-dihydro-2H-pyran-2-one	metab_3934	255.0654868	5.7776	0.032902585	28937.8451	34617.5086	34956.7612	37689.3611	29056.0242	230067.5937	224387.4315	233708.7991	224139.2663	258683.3622
PDB_L	pos_4530	PC(16:1(9Z)/20:2(11Z,14Z))	metab_4220	784.5837294	6.0985	0.031471423	163734.4889	166149.1037	265804.2237	174628.5867	174941.4912
PDB_L	pos_61	Dulcitol	metab_9648	183.0865632	0.4951	0.012105419	2880.0469	7668.0743	13282.9859	12725.1907	9712.5312
PDB_L&L_P	pos_6325	(E)-3,7-Dimethyl-2,6-octadienyl decanoate	metab_5746	309.2788216	6.3883	0.008792366	948965.1902	954982.5516	940705.0929	963481.0918	951893.3601	76988.8381	106069.1926	132716.4588	95548.7272	228920.9374
PDB_L	pos_6379	Ganglioside GA2 (d18:1/25:0)	metab_5788	618.4139922	6.34	0.017010147	1692697.702	1705758.554	1749600.561	1942543.771	1656113.631
PDB_L&L_P	pos_8030	Miraxanthin-V	metab_7311	347.1241484	3.3005	0.045709189	50414.5342	66501.2316	47248.3276	73669.6135	51513.9126	9157.1501	3187.2271	9428.0897	12471.1742	16683.9302
PDB_L	pos_8484	N6,N6-Dimethyladenosine	metab_7757	296.1356615	2.6404	1.156657803	0	1431.7575	2640.627	1149.6069	956.086
