# Supplementary material for: Impact of Weissella cibaria BYL4.2 and its supernatants on Penicillium chrysogenum metabolism
Source: Front Microbiol. 2022 Oct 5;13:983613. doi: 10.3389/fmicb.2022.983613 (PMC9581191; doi:10.3389/fmicb.2022.983613)
Supplement: Supplementary file 4 [file Data_Sheet_3.CSV]

Metabolite	Metab ID	Formula	VIP_PLS-DA	FC(PDB_L/PDB)	P_value	FDR	PDB_1	PDB_2	PDB_3	PDB_4	PDB_5	PDB_L_1	PDB_L_2	PDB_L_3	PDB_L_4	PDB_L_5	Retention time	M/Z	Differential expression
21-Deoxycortisol	metab_14059	C21H30O4	2.410397329	0.706226716	1.59E-08	2.32E-07	18.7809	18.7429	18.8498	18.8287	18.7696	13.0669	12.6355	13.5556	13.0194	14.0496	3.893733333	391.2095944	down
1-Aminocyclopropane-1-carboxylic acid	metab_1849	C4H7NO2	1.040806181	0.932163188	1.15E-11	3.21E-10	21.1367	21.013	21.1072	21.0717	21.0773	19.6467	19.6239	19.6362	19.6204	19.7041	0.488683333	84.04507694	down
2',3' cyclic CMP	metab_15360	C9H12N3O7P	1.197370839	0.927970557	7.12E-08	7.36E-07	19.001	19.0341	18.9861	19.1344	18.9366	17.5607	17.5277	17.8681	17.7342	17.5567	0.812066667	304.0343899	down
2-hydroxyhexadecanoic acid	metab_12481	C16H32O3	1.207580116	0.863247863	0.01999	0.03012	16.4139	14.364	13.19	13.1502	13.0968	12.547	11.9341	11.5696	12.4529	12.1173	6.577083333	271.2282593	down
Hydantoin-5-propionic acid	metab_10913	C6H8N2O4	1.013835038	0.95245098	1.34E-09	3.86E-08	20.4005	20.5035	20.3448	20.3839	20.3864	19.4738	19.3945	19.4053	19.4045	19.4678	0.888133333	171.0405452	down
3,4,5-trihydroxy-6-[3-(3-oxobutyl)phenoxy]oxane-2-carboxylic acid	metab_6889	C16H20O8	1.172861408	0.868167203	0.01519	0.02096	18.4436	19.1428	19.0193	18.9383	17.7763	14.3336	17.4968	17.3071	14.3301	17.5103	4.20965	722.2621703	down
3,4,5-trihydroxy-6-{[(2Z)-2-(phenylmethylidene)heptyl]oxy}oxane-2-carboxylic acid	metab_13413	C20H28O7	1.396680956	0.842776204	0.0029	0.005389	15.256	12.8313	13.7543	14.7579	13.9777	11.2884	12.8113	11.847	12.3904	11.1649	6.926333333	361.1671932	down
3-Furoic acid	metab_10835	C5H4O3	1.549800735	0.886227545	6.89E-09	1.24E-07	20.0751	19.7181	20.0738	20.1578	20.1636	17.7574	17.6433	17.6956	17.8295	17.851	0.695316667	111.00775	down
6-({2-[(acetyloxy)methyl]-3,5,6-trihydroxyoxan-4-yl}oxy)-3,4,5-trihydroxyoxane-2-carboxylic acid	metab_9265	C14H22O13	1.870564275	0.662542258	0.0001118	0.0002326	15.2111	14.4872	14.876	14.519	14.8594	7.1869	9.6444	10.4789	10.4494	11.2347	0.5085	421.092789	down
26:5(8Z,11Z,14Z,17Z,20Z)	metab_4285	C26H42O2	1.291665377	0.745414119	7.00E-06	1.99E-05	9.6968	8.4924	8.7945	8.9545	9.0346	6.6787	6.7971	6.4595	6.5501	7.0418	6.19495	387.3219968	down
L-cis-3-Amino-2-pyrrolidinecarboxylic acid	metab_15406	C5H10N2O2	1.066460331	0.945399393	2.44E-08	3.30E-07	19.7543	19.7769	19.8416	19.7282	19.8096	18.7839	18.6771	18.6447	18.5664	18.8225	0.722466667	175.0718843	down
L-Serine	metab_2048	C3H7NO3	1.38805182	0.862660944	1.22E-10	2.21E-09	18.6651	18.5196	18.6763	18.6519	18.6739	16.0822	16.143	16.2261	15.901	16.0611	0.46875	106.0503222	down
L-Aspartic Acid	metab_10724	C4H7NO4	1.069849192	0.947871832	1.13E-08	1.80E-07	20.9324	20.79	20.8893	20.9224	21.0101	19.8608	19.7164	19.7944	19.8549	19.8751	0.487416667	132.02931	down
Citraconic acid	metab_9646	C5H6O4	1.065957872	0.936359779	5.77E-11	1.22E-09	23.6093	23.497	23.6117	23.5859	23.5666	22.029	22.0145	22.0761	22.0612	22.1596	0.488683333	148.0605453	down
Citric acid	metab_8588	C6H8O7	1.027580668	0.922866521	1.94E-08	1.37E-07	18.3409	18.1568	18.2513	18.3106	18.3391	16.9814	16.941	16.8117	16.6884	16.9345	1.46745	193.0345359	down
Norophthalmic acid	metab_15427	C10H17N3O6	1.13982723	0.934871795	5.04E-06	2.29E-05	19.5951	19.0579	19.7093	19.5101	19.6191	18.1833	18.2039	18.1604	18.3001	18.3002	0.695316667	256.0940718	down
Myricatomentoside II	metab_6874	C27H34O11	1.083062644	0.910885505	1.37E-07	6.79E-07	17.7431	17.7447	17.6996	17.6393	17.8004	16.3299	16.3578	16.1174	15.8809	16.0773	4.2509	552.2439029	down
Histidinyl-Lysine	metab_15746	C12H21N5O3	1.282161253	0.896913986	1.49E-07	1.30E-06	15.1792	15.0624	15.3401	15.2998	15.2733	13.6785	13.483	13.9162	13.7038	13.506	0.459716667	264.1470692	down
5'-CMP	metab_1592	C9H14N3O8P	1.264052628	0.887420719	2.99E-09	3.05E-08	18.8591	18.9861	19.0376	18.8317	18.8794	17.018	16.6584	16.8471	16.7671	16.6799	0.8217	324.05944	down
Adenosine	metab_9742	C10H13N5O4	1.241624291	0.929732314	5.88E-09	1.11E-07	20.9295	20.8854	20.8934	20.9562	20.9299	19.599	19.4874	19.424	19.2615	19.5	1.635683333	312.0954232	down
Agmatine	metab_9387	C5H14N4	1.109506348	0.884217781	2.10E-06	6.96E-06	14.3461	14.4017	14.5595	14.4026	14.8225	13.0692	12.626	13.0606	12.8702	12.5422	0.4619	131.129346	down
Putrescine	metab_9556	C4H12N2	1.012866831	0.893333333	6.00E-05	0.0001333	13.5324	13.5345	13.4747	13.3392	13.6389	11.6168	11.7236	12.0015	12.5553	12.3891	0.393616667	89.10796514	down
D-Tagatose 6-phosphate	metab_9354	C6H13O9P	1.057156575	0.839645447	0.01396	0.01938	10.283	13.4582	13.1035	12.2309	12.9841	9.9582	11.1849	9.9565	9.9547	11.0459	0.46875	305.0011533	down
Gluconolactone	metab_2261	C6H10O6	1.624128439	0.754208754	1.62E-05	4.15E-05	15.3161	15.3705	14.9664	14.4158	14.2023	10.9635	10.8513	10.8489	12.4856	10.869	0.86285	179.0551538	down
Sucrose	metab_2085	C12H22O11	1.295871559	0.870931538	4.27E-06	1.30E-05	17.6978	17.7144	17.8281	18.1723	17.669	15.2839	15.2647	15.7012	15.1815	16.1799	0.5219	360.1501957	down
Arginyl-Tryptophan	metab_6816	C17H24N6O3	1.397765597	0.853174603	7.50E-11	1.51E-09	17.6862	17.6745	17.6113	17.6087	17.611	15.0932	15.0515	15.2272	14.9732	14.8971	4.443616667	393.2244983	down
Aspartyl-Gamma-glutamate	metab_15347	C9H15N3O6	1.059342437	0.947523296	1.66E-07	1.41E-06	20.4026	20.3861	20.3433	20.3284	20.4912	19.4779	19.1857	19.1881	19.3296	19.3969	0.832633333	260.0891132	down
Beta-Alanyl-L-lysine	metab_9052	C9H19N3O3	1.142013692	0.918549906	3.87E-11	8.76E-10	21.1972	21.2241	21.2097	21.2678	21.2876	19.5193	19.542	19.533	19.3865	19.5643	0.6441	218.1501906	down
Glutaminylalanine	metab_15380	C8H15N3O4	1.007211992	0.946680606	8.87E-05	0.0002531	18.9401	19.5269	18.8871	19.3157	18.9973	17.9575	18.039	18.0562	18.3686	18.1083	0.763466667	216.0988162	down
Glutamylglycine	metab_10832	C7H12N2O5	1.099598107	0.943293886	7.87E-09	1.36E-07	20.2598	20.1336	20.3183	20.334	20.3671	19.1745	19.0676	19.1871	19.1331	19.1049	0.68835	185.0563269	down
Glycyl-Arginine	metab_15690	C8H17N5O3	1.042733646	0.93603936	5.86E-07	3.81E-06	16.2765	16.1171	16.3528	16.3646	16.2044	15.2524	15.0391	15.2412	15.1631	15.3867	0.480616667	230.1257787	down
Histidinyl-Glycine	metab_10733	C8H12N4O3	1.421574945	0.806952304	0.005568	0.009603	13.8782	12.6546	10.0162	12.7695	12.5317	9.9728	9.9797	9.9912	9.9723	9.9929	0.494266667	247.0589849	down
N-Acetylputrescine	metab_8886	C6H14N2O	1.232392768	0.840675477	0.0001334	0.0002724	13.9838	13.8058	13.2777	13.9077	13.1442	11.6594	10.6811	11.2041	11.3953	12.307	0.828566667	131.1181188	down
Portulacaxanthin II	metab_9266	C18H18N2O7	1.693670784	0.817137386	8.13E-09	6.82E-08	21.0538	20.6015	20.8495	20.9721	20.9607	17.2795	16.5861	16.9658	17.2017	17.305	0.5085	419.0804944	down
Saccharopine	metab_10487	C11H20N2O6	2.092098251	0.754375729	4.71E-07	3.19E-06	17.2965	16.9303	17.1048	17.3746	16.9856	12.4178	13.2114	13.1137	12.1986	13.7045	0.708666667	275.1253193	down
Threoninyl-Gamma-glutamate	metab_15471	C9H17N3O5	1.266884277	0.914222468	8.72E-07	5.27E-06	18.2358	18.0556	18.0775	17.8736	18.0913	16.8123	16.4835	16.465	16.2104	16.6235	0.6328	246.1096207	down
Threoninyl-Glutamine	metab_15385	C9H17N3O5	1.12728893	0.939271255	1.84E-10	9.02E-09	19.6995	19.758	19.7241	19.8428	19.7762	18.602	18.5347	18.5087	18.5952	18.5454	0.750116667	246.1096991	down
Valyl-Asparagine	metab_15318	C9H17N3O4	1.208930938	0.925498426	4.70E-06	2.17E-05	19.0586	19.295	19.1221	18.8779	18.9626	17.8285	17.6106	17.2827	17.5526	17.9121	0.888133333	230.1146	down
Valyl-Aspartate	metab_15311	C9H16N2O5	1.116269517	0.944522802	1.95E-09	5.06E-08	21.2348	21.4117	21.2181	21.2463	21.2259	20.1062	20.0764	20.0293	20.0828	20.1322	0.89505	231.0986346	down
Valyl-Glutamine	metab_10378	C10H19N3O4	1.396946693	0.901364113	2.42E-07	1.88E-06	19.0907	18.7278	19.2072	19.1044	19.149	17.5056	17.1438	17.1043	17.0523	17.1162	0.674416667	244.1304815	down
8-Hydroxypurine	metab_7833	C5H6N4O	1.100651081	0.805058043	0.03037	0.03958	13.7257	12.7014	11.3647	11.577	10.9513	9.5113	8.5439	12.5546	8.5396	9.3936	2.519016667	152.0653288	down
Alpha-[3-(Nitrosoamino)propyl]-3-pyridinemethanol	metab_9037	C9H13N3O2	1.139804342	0.915071183	7.88E-11	1.57E-09	20.3088	20.4075	20.352	20.3368	20.4204	18.6807	18.6216	18.7372	18.5387	18.6361	0.657783333	408.2343405	down
(1S,2R,4R)-p-Menth-8-ene-2,10-diol 2-glucoside	metab_6876	C16H28O7	1.162061045	0.903465347	0.0002398	0.0004632	20.1736	20.563	20.3713	20.2192	19.6946	17.5902	18.6457	18.4637	17.5943	18.9326	4.244033333	703.3337964	down
12'-Apo-b-carotene-3,12'-diol	metab_12455	C25H36O2	1.24769645	0.918534718	1.85E-07	1.53E-06	18.4696	18.2203	18.2322	18.2054	18.3436	16.9026	17.0029	16.8155	16.5622	16.7309	6.466033333	367.2642464	down
2-Hydroxy-3-methoxyestrone	metab_5716	C25H47NO5	1.117867777	0.910649351	1.00E-05	2.73E-05	19.284	19.1772	19.3229	19.1775	19.2936	17.14	17.6346	17.5585	18.1089	17.2118	6.415816667	474.379727	down
3-b-Galactopyranosyl glucose	metab_15615	C12H22O11	1.176119112	0.941465594	4.15E-10	1.70E-08	22.3553	22.3899	22.385	22.3672	22.4224	21.0896	20.9877	21.0191	21.0821	21.1904	0.528316667	377.0861	down
6-({10-[(2R)-3-[2-amino-3-methyl-4-(2-methyl-1,3-thiazol-4-yl)but-3-en-1-yl]-2-methyloxiran-2-yl]-1-carboxy-6-hydroxy-3,3,5,7-tetramethyl-4-oxodecan-2-yl}oxy)-3,4,5-trihydroxyoxane-2-carboxylic acid	metab_12285	C33H52N2O12S	1.112427882	0.9106204	0.02804	0.04068	19.0484	19.7395	19.2885	18.8718	18.1384	15.3619	18.2387	18.1821	16.6197	18.1881	5.844416667	745.3249823	down
Alliofuroside A	metab_13777	C44H72O18	1.07891435	0.943237907	1.19E-05	4.58E-05	20.3482	20.4403	20.0778	20.1529	20.2695	19.3084	18.7241	19.1935	19.1879	19.1438	5.00385	933.4695605	down
Anapear	metab_1153	C9H14O2	1.035075368	0.934587814	1.50E-06	5.20E-06	22.4272	21.8806	22.5092	22.3685	22.4011	20.8564	20.9087	20.9509	20.8243	20.7828	6.250183333	119.0858126	down
Austroinulin	metab_12434	C20H34O3	1.461112921	0.838957055	9.24E-06	3.74E-05	13.3506	13.1963	12.6798	12.6335	13.3412	10.9276	11.0947	11.209	10.4124	11.0744	6.389666667	367.2493029	down
Limonin	metab_3678	C26H30O8	1.151719231	0.915425276	3.28E-09	3.28E-08	20.752	20.7907	20.7926	20.8733	20.8478	19.0525	18.9664	18.9715	19.2795	18.967	4.3266	982.4270003	down
Lucidenolactone	metab_5891	C27H36O6	1.070945257	0.930789707	2.03E-06	6.76E-06	22.6456	22.0657	22.744	22.6412	22.5816	20.9255	21.1079	21.0667	20.9169	20.8698	6.250183333	474.2856622	down
LysoPE(18:3(6Z,9Z,12Z)/0:0)	metab_1208	C23H42NO7P	1.230461987	0.887323944	6.78E-06	1.94E-05	18.4273	18.5971	18.3729	18.4833	18.4151	15.7823	16.9787	16.2501	16.5915	16.3088	6.560533333	476.2754905	down
Medicoside C	metab_12107	C46H74O17	1.117813806	0.940511308	2.43E-06	1.24E-05	20.2845	20.515	20.2387	20.3754	20.2969	19.4719	19.1151	19.0917	18.9485	19.0175	4.41045	933.4703388	down
PE(18:3(6Z,9Z,12Z)/18:1(11Z))	metab_6156	C41H74NO8P	1.004645612	0.933399112	3.40E-09	3.37E-08	20.3466	20.3244	20.1167	20.2954	20.2512	18.9013	18.9424	18.8377	19.0029	18.9385	6.015583333	722.5057233	down
(+/-)-threo-1-(p-Hydroxyphenyl)propylene glycol 4'-glucoside	metab_4350	C15H22O8	1.323071797	0.862108922	3.37E-06	1.06E-05	17.4294	16.6282	17.6425	17.2998	17.3228	15.1491	14.6791	15.1576	14.8709	14.5303	6.250183333	295.1177808	down
1,4-beta-D-Glucan	metab_11151	C18H32O18	1.034199549	0.941306755	1.20E-05	4.61E-05	18.1607	17.7664	18.2159	18.2664	17.8758	17.0011	16.8707	16.9577	17.0275	17.1636	1.824	571.1317529	down
13S-HpOTrE(gamma)	metab_260	C18H30O4	1.115614473	0.908202064	2.04E-06	6.77E-06	18.4837	18.3561	18.3778	18.536	18.3206	16.2439	17.0551	16.7403	16.7207	16.8592	6.243283333	333.2039154	down
Alanyl-Hydroxyproline	metab_15383	C8H14N2O4	1.316355427	0.923148579	2.28E-09	5.63E-08	21.4758	21.526	21.4593	21.4046	21.4736	19.9324	19.7361	19.6972	19.7862	19.9674	0.757	247.0937104	down
Farnesyl acetone	metab_248	C18H30O	1.283652393	0.874020157	3.91E-06	1.20E-05	18.0299	17.9599	17.6765	17.9993	17.6483	15.1544	15.2286	15.6669	15.9246	16.0913	6.098516667	280.2636907	down
Guanosine 5'-diphosphate (GDP)	metab_15216	C10H15N5O11P2	1.76260273	0.848297214	8.98E-10	2.96E-08	19.4801	19.2767	19.3929	19.4565	19.3119	16.2485	16.6746	16.2766	16.5644	16.4319	1.25245	442.0171414	down
L-glycyl-L-hydroxyproline	metab_15390	C7H12N2O4	1.300626682	0.924098672	4.53E-11	2.81E-09	21.0889	21.0487	21.0898	21.0807	21.0988	19.5164	19.389	19.4287	19.497	19.5751	0.743133333	233.0778611	down
N,N-dimethyl-Safingol	metab_4284	C20H43NO2	1.013958405	0.9122902	0.002445	0.0039	18.3684	18.0967	18.696	18.4382	18.7424	17.6322	17.6863	16.7402	16.1727	15.9994	6.19495	330.3368853	down
N-linolenoyl-glutamine	metab_1189	C23H38N2O4	1.131611349	0.782698675	0.04462	0.05649	13.6528	11.9579	12.9287	11.7953	10.0466	12.2463	9.5731	8.6452	6.6471	10.1651	6.42965	407.2882929	down
PC(18:3(6Z,9Z,12Z)/0:0)[U]	metab_1276	C26H48NO7P	1.590993717	0.747308423	0.0025	0.003982	17.3717	16.7834	15.8623	14.7603	14.1963	13.0689	10.1465	12.2055	10.1423	13.4302	6.015583333	518.3237706	down
Riboflavin (Vitamin B2)	metab_7524	C17H20N4O6	1.635048595	0.770992366	3.30E-07	1.42E-06	15.9686	15.755	15.7656	15.3739	15.7299	12.5058	12.7407	11.9788	11.6817	11.7036	2.969166667	377.1460207	down
Jubanine B	metab_12112	C43H47N5O6	2.254255287	1.286808009	1.25E-07	1.14E-06	17.2898	17.5135	16.2272	16.8908	17.0032	21.2591	22.1642	22.165	21.6372	22.0074	4.43145	728.3468917	up
2-Ethyl-2-Hydroxybutyric acid	metab_10209	C6H12O3	2.536143735	1.337785198	3.32E-15	1.81E-12	18.0833	17.9606	17.9536	17.8811	17.9617	23.9755	24.0955	24.0618	24.0689	24.0093	3.53705	131.0704356	up
7-hydroxyolanzapine	metab_11578	C17H20N4OS	2.514201401	1.40748163	1.03E-06	6.05E-06	15.5279	15.9445	14.7692	15.3212	13.2906	21.0401	21.1915	21.117	21.0389	20.9768	2.926316667	655.2591453	up
(S)-a-Amino-2,5-dihydro-5-oxo-4-isoxazolepropanoic acid N2-glucoside	metab_15202	C12H18N2O9	1.830350001	1.194614443	6.16E-09	1.14E-07	16.5486	16.367	16.3756	15.9147	16.4773	19.6515	19.5989	19.3215	19.5648	19.4602	1.381016667	333.0944445	up
1,7-Dimethylguanosine	metab_15138	C12H17N5O5	2.426961804	1.42835249	4.60E-09	9.50E-08	13.4798	13.4274	13.2404	12.6101	12.4752	18.6028	18.6779	18.6826	18.559	18.6745	1.62875	356.1217559	up
12-hydroxyheptadecanoic acid	metab_12440	C17H34O3	1.194074174	1.157091562	0.01104	0.01778	11.1321	11.155	11.1131	11.1478	11.1369	11.0696	13.7134	13.0939	14.116	12.4771	6.40355	331.2493956	up
2-Keto-glutaramic acid	metab_15331	C5H7NO4	2.379164164	1.406485671	1.20E-08	1.86E-07	12.4872	13.6247	13.1334	13.2523	13.8207	18.6791	18.6561	18.655	18.6069	18.6401	0.860466667	190.0353298	up
3,4-Methylene suberic acid	metab_2455	C10H14O4	2.220985121	1.587921847	1.90E-07	8.92E-07	10.8615	10.8597	12.8536	10.8473	10.8584	17.7821	17.9307	18.0432	17.898	17.7341	1.563383333	240.1232185	up
3-O-Protocatechuoylceanothic acid	metab_12020	C37H50O8	1.891646543	1.208078335	3.29E-09	7.42E-08	16.0554	16.2459	16.3903	16.6976	16.3169	19.7476	19.9066	19.8254	19.526	19.6828	4.103183333	657.3261349	up
4-cholesten-7alpha,12alpha,24-triol-3-one	metab_13648	C27H44O4	2.243704766	1.581736189	0.0001596	0.0004212	7.4181	7.5654	11.4747	9.6363	8.2566	13.5207	13.9598	13.9834	14.3361	14.3743	5.921816667	453.2947766	up
8-Azaspiro[4.5]decane-8-butanoic acid, 7,9-dioxo(buspirone metabolite)	metab_3787	C13H19NO4	1.229274358	1.152567976	5.13E-08	3.06E-07	13.3365	12.9609	13.312	13.264	13.3341	15.2519	15.0467	15.4856	15.3573	15.1668	4.8099	254.1388334	up
D-Tartaric acid	metab_16089	C4H6O6	3.875422531	2.193467337	2.30E-09	5.64E-08	13.862	11.9067	11.2872	11.3219	11.311	26.1604	26.1748	26.1865	26.2022	26.2031	0.750116667	149.0083712	up
L-trans-5-Hydroxy-2-piperidinecarboxylic acid	metab_15637	C6H11NO3	1.882822693	1.241109531	1.54E-07	1.34E-06	14.517	14.3966	13.9065	13.3885	14.0684	17.3986	17.4658	17.5276	17.4639	17.3907	0.50785	190.0717002	up
L-Thyronine	metab_3869	C15H15NO4	1.011944919	1.099131693	4.45E-08	2.72E-07	13.8011	13.8724	13.8314	13.8519	13.7627	14.9885	15.2228	15.2893	15.3599	15.101	5.29825	256.0969535	up
N1-Acetylspermidine	metab_9381	C9H21N3O	2.012976294	1.431545236	4.20E-09	4.02E-08	13.1009	12.7284	12.2126	12.455	11.9391	17.8341	17.9263	17.901	17.8698	17.8576	0.4619	188.1759766	up
N2-Acetyl-L-ornithine	metab_10815	C7H14N2O3	1.731767121	1.177723676	3.34E-06	1.62E-05	16.0982	17.4517	16.2489	16.1246	16.2327	19.331	19.4241	19.3197	19.2933	19.3821	0.625816667	173.0926605	up
N-Methylglutamic acid	metab_15437	C6H11NO4	1.611534995	1.151626765	7.79E-09	1.36E-07	16.3619	15.9235	16.3369	16.4055	16.4094	18.8025	18.7731	18.8584	18.628	18.7156	0.68835	160.0608516	up
Alpha-Aminodiphenylacetic acid	metab_3870	C14H13NO2	1.100226592	1.121166791	3.71E-08	2.34E-07	13.3483	13.463	13.2532	13.5511	13.2273	14.9211	15.0368	15.1282	15.0106	14.8306	5.30415	228.1020495	up
Beta-Casomorphin (1-6)	metab_13980	C38H50N6O10	2.369509236	1.388483965	3.60E-09	7.92E-08	13.8682	14.342	13.3259	13.3754	13.7052	19.1571	19.209	19.0986	18.9294	18.8722	4.1241	749.3529373	up
Dulcitol	metab_9648	C6H14O6	2.897744394	6.751657318	2.22E-07	1.02E-06	1.3914	1.3903	1.3848	1.3826	4.2539	11.7333	13.1466	13.9367	13.873	13.5051	0.4951	183.0865632	up
Phenyllactic acid	metab_16096	C9H10O3	2.652163371	1.347462062	5.61E-16	7.66E-13	19.2076	19.0699	19.0827	19.0693	19.125	25.7121	25.8193	25.7785	25.7572	25.6983	4.3686	165.0550366	up
Phenylacetaldehyde	metab_1740	C8H8O	2.296572362	1.394677237	3.68E-16	4.75E-14	17.6961	17.7403	17.6417	17.5945	17.603	24.593	24.6723	24.6773	24.6414	24.5815	1.373183333	121.0651162	up
Allocholic acid	metab_12331	C24H40O5	1.349055895	1.09834191	4.69E-12	5.01E-10	17.4588	17.5345	17.5531	17.5139	17.4102	19.1907	19.2083	19.2246	19.2095	19.2379	5.9567	407.2807708	up
P-Coumaraldehyde	metab_13907	C9H8O2	2.864401978	1.60326087	2.52E-10	1.16E-08	13.1089	13.4786	12.3832	12.4755	12.9544	20.6023	20.696	20.6442	20.6964	20.6043	4.3686	147.0443415	up
Trigoneoside XIb	metab_6496	C44H74O19	2.657950406	1.763029316	1.33E-10	2.38E-09	12.3873	12.6738	12.4247	11.4	12.5051	21.5933	21.7117	21.7434	21.5963	21.5857	5.818933333	889.4832287	up
Corchorifatty acid F	metab_13555	C18H32O5	1.14393846	1.077160494	1.42E-07	1.25E-06	16.3775	16.1069	16.0812	16.0877	16.3283	17.4049	17.5174	17.5484	17.3973	17.376	6.208483333	327.2180678	up
PGP(18:1(11Z)/18:3(9Z,12Z,15Z))	metab_203	C42H76O13P2	2.983898116	2.015966387	1.75E-06	5.95E-06	13.88	13.3506	9.5159	9.5124	13.248	23.9416	23.9789	24.0482	23.9929	23.9698	3.8316	868.5123563	up
Malic acid	metab_16093	C4H6O5	1.790060491	1.1426547	2.56E-15	1.70E-12	21.136	21.2235	21.1574	21.1486	21.1753	24.1674	24.2287	24.1898	24.209	24.176	0.908933333	133.0133452	up
Hydroxyphenyllactic acid	metab_14492	C9H10O4	2.326318618	1.332470893	4.46E-09	9.33E-08	14.9148	15.0979	15.6911	15.6824	15.922	20.5646	20.6746	20.5994	20.6122	20.5526	2.926316667	181.0501407	up
(3b,20R,22R)-3,20,27-Trihydroxy-1-oxowitha-5,24-dienolide 3-glucoside	metab_14044	C34H50O11	2.547341413	1.370996979	3.27E-11	2.21E-09	16.8132	16.6058	16.2944	16.8103	16.2449	22.6759	22.7802	22.7142	22.65	22.6317	3.935616667	633.3253181	up
CL(i-12:0/i-12:0/i-17:0/i-21:0)	metab_4184	C71H138O17P2	2.174386199	1.511041009	5.66E-06	1.66E-05	11.9845	14.5596	11.3041	11.9782	13.5938	18.8646	19.5053	19.3414	18.9388	19.1457	6.050233333	685.4611153	up
Isoleucylproline	metab_11987	C11H20N2O3	2.198605442	1.366845741	1.97E-05	6.94E-05	13.8884	12.7501	11.7268	12.6059	14.1624	18.4201	17.1938	17.7301	18.5766	17.1521	3.998416667	273.1460704	up
Indolelactic acid	metab_11964	C11H11NO3	2.737244249	1.528582034	6.19E-09	1.14E-07	13.8882	12.4521	13.4524	13.5221	14.0521	20.5047	20.6835	20.6165	20.5967	20.5563	3.92165	204.0663275	up
(1R,16Z,24E,26E,28Z)-1,18-dihydroxy-12-[1-(4-hydroxy-3-methoxycyclohexyl)propan-2-yl]-19,30-dimethoxy-15,17,21,29,35-pentamethyl-23-methylidene-11,36-dioxa-4-azatricyclo[30.3.1.0,]hexatriaconta-16,24,26,28-tetraene-2,3,10,14,20-pentone	metab_7003	C51H77NO13	1.695612631	1.206840391	8.47E-15	7.24E-13	18.3762	18.3626	18.4011	18.4866	18.4863	22.243	22.2094	22.2382	22.2163	22.2272	3.907216667	456.7727576	up
(1R,16Z,24E,26E,28Z)-1,18-dihydroxy-12-[1-(4-hydroxy-3-methoxycyclohexyl)propan-2-yl]-19,30-dimethoxy-15,17,23,29,35-pentamethyl-21-methylidene-11,36-dioxa-4-azatricyclo[30.3.1.0,]hexatriaconta-16,24,26,28-tetraene-2,3,10,14,20-pentone	metab_916	C51H77NO13	1.898696548	1.248566962	2.85E-17	4.60E-15	19.1748	19.1582	19.2446	19.1913	19.1742	23.9647	23.9841	23.9454	23.9382	23.9574	4.478033333	912.538294	up
P-Tolualdehyde	metab_6360	C8H8O	1.041785371	1.10962963	2.86E-06	9.14E-06	13.5807	13.6205	13.8404	13.2232	13.2498	14.8088	15.0397	15.0442	15.087	14.9258	5.905833333	121.0650567	up
3'-Amino-3'-deoxythimidine	metab_2202	C10H15N3O4	1.070822423	1.077314344	9.00E-10	1.15E-08	19.6003	19.8137	19.6639	19.5763	19.6292	21.1732	21.2499	21.183	21.1156	21.1752	0.719133333	259.1403122	up
Thymidine	metab_8462	C10H14N2O5	1.094528517	1.088544549	1.83E-08	1.31E-07	17.867	18.1824	18.0665	18.2177	18.0081	19.5508	19.7222	19.7342	19.7038	19.6192	1.645716667	284.1243466	up
20-HETE ethanolamide	metab_13490	C22H37NO3	2.070175946	1.303843365	6.52E-06	2.83E-05	14.69	14.6345	13.3337	13.7362	12.5638	18.1078	17.9881	17.8615	18.0427	17.921	6.382683333	408.2764159	up
METHACHOLINE	metab_2247	C8H17NO2	1.233393461	1.129419192	4.20E-07	1.75E-06	15.618	15.8449	15.6698	15.9983	16.062	17.7491	18.1082	17.7258	18.1829	17.6697	0.842283333	160.1333902	up
6-(alpha-D-Glucosaminyl)-1D-myo-inositol	metab_15679	C12H23NO10	1.219358999	1.096873084	0.0005621	0.001263	16.144	16.8461	15.769	16.4429	16.3563	17.8658	17.6198	18.0422	18.621	17.2817	0.480616667	376.1017392	up
Bufotenine O-glucoside	metab_15662	C18H26N2O6	1.141137306	1.068643602	1.41E-07	1.24E-06	18.2387	18.013	18.2537	18.3321	18.227	19.3086	19.6159	19.4198	19.491	19.4609	0.487416667	387.1526733	up
D-Myoinositol 4-phosphate	metab_15668	C6H13O9P	2.094495337	1.301449275	5.41E-10	2.08E-08	13.6774	13.5035	14.1923	13.923	13.7061	17.9176	17.9493	17.9569	18.0359	17.9225	0.487416667	259.0227095	up
Acetyl-DL-Leucine	metab_11838	C8H15NO3	1.094803701	1.063590321	3.02E-11	2.08E-09	17.7493	17.8188	17.7669	17.7132	17.799	18.8846	18.9148	18.9233	18.9322	18.8603	3.55105	172.0973221	up
Asparaginyl-Hydroxyproline	metab_8714	C9H15N3O5	1.246140292	1.130929791	4.54E-09	4.27E-08	16.0151	15.735	15.5979	15.9612	15.753	17.8563	17.9	17.9175	17.8451	17.8734	1.04765	210.0875165	up
Asparaginyl-Proline	metab_15122	C9H15N3O4	1.603230524	1.140289855	1.18E-12	1.65E-10	17.2754	17.349	17.1678	17.2307	17.2032	19.6812	19.7023	19.6624	19.675	19.6484	1.649583333	210.088209	up
Carnosine	metab_15691	C9H14N4O3	1.066818617	1.054135338	1.11E-09	3.34E-08	19.9294	19.8995	19.9445	20.0103	19.9848	20.9934	21.1189	21.0438	20.9546	21.0522	0.480616667	225.0991788	up
Cis-4-Hydroxy-D-proline	metab_15675	C5H9NO3	1.441787793	1.165295438	0.0005946	0.001327	13.2486	13.5243	11.903	14.0671	14.0935	15.4377	15.5472	15.6781	15.4859	15.7357	0.487416667	176.0559717	up
L-4-Hydroxyglutamate semialdehyde	metab_56	C5H9NO4	1.468901143	1.183503836	8.16E-09	6.83E-08	15.7318	15.8234	15.7652	15.2629	15.6041	18.6509	18.5628	18.5758	18.465	18.2994	0.475133333	170.0425034	up
N-lactoyl-Leucine	metab_14983	C9H17NO4	1.48602332	1.115766262	3.80E-09	8.25E-08	18.0437	18.2641	18.117	18.0815	18.1898	20.2585	20.2156	20.23	20.4473	20.0269	1.943583333	202.108201	up
N-lactoyl-phenylalanine	metab_6938	C12H15NO4	1.460102749	1.18359375	4.28E-10	6.19E-09	15.0805	15.4771	15.3111	15.4099	15.4966	18.2116	18.1667	18.1537	18.2621	18.1271	4.07905	238.1075144	up
Phenylalanylproline	metab_11798	C14H18N2O3	1.682870226	1.138127263	9.79E-12	9.37E-10	19.3797	19.4031	19.1904	19.2495	19.409	22.03	22.0148	22.0128	22.0121	21.9487	3.4597	523.253042	up
(R)-Pelletierine	metab_11828	C8H15NO	1.013970858	1.142318567	0.0463	0.06397	9.6169	10.3486	11.5188	9.6782	11.8789	12.6035	13.2195	10.5558	12.2253	12.0104	3.530066667	186.113107	up
2-Carboxy-4-dodecanolide	metab_1026	C13H22O4	1.134155971	1.112860892	3.52E-08	2.24E-07	15.1879	15.2337	15.2783	15.3737	15.1164	16.8408	16.7304	17.0857	17.0897	17.0332	5.9127	502.3301245	up
Petasitenine	metab_3845	C19H27NO7	1.948044328	1.302283654	1.09E-11	3.08E-10	16.5342	16.7286	16.5612	16.9344	16.4465	21.6875	21.7013	21.719	21.6118	21.6181	5.176766667	780.3910535	up
(R)-1-O-[b-D-Glucopyranosyl-(1->6)-b-D-glucopyranoside]-1,3-octanediol	metab_14235	C20H38O12	1.157563132	1.073059361	6.74E-08	7.06E-07	17.6137	17.3999	17.6178	17.3486	17.5989	18.7113	18.8977	18.7579	18.7516	18.8578	3.48065	491.2156869	up
1-Acetyl-3,27-dihydroxywitha-5,24-dienolide 3-glucoside	metab_6839	C36H54O11	1.727390215	1.246268657	7.02E-10	9.31E-09	15.7286	16.1146	16.1872	16.4022	15.9611	19.9774	20.132	20.1237	20.0095	19.9585	4.354133333	627.3503533	up
1-Arachidonoylglycerophosphoinositol	metab_14707	C29H49O12P	2.145448327	1.259391771	1.10E-12	1.57E-10	16.6631	16.874	16.7552	16.8848	16.6951	21.1188	21.2393	21.1039	21.1412	21.0154	2.455966667	655.2594148	up
9,10,13-TriHOME	metab_13672	C18H34O5	1.537265396	1.128883774	1.45E-12	1.92E-10	17.4124	17.3841	17.4514	17.3419	17.334	19.5923	19.6956	19.5838	19.6339	19.5833	5.886933333	329.2337495	up
Abscisic alcohol 11-glucoside	metab_11109	C21H32O8	1.231194802	1.079778393	1.85E-09	4.92E-08	17.9506	18.1372	18.0899	17.9434	18.1401	19.5655	19.4645	19.4785	19.4982	19.4437	1.663533333	393.1886581	up
Annoglabasin C	metab_10162	C23H34O6	1.032008831	1.047778309	9.71E-12	9.37E-10	20.9358	20.9752	20.8889	20.9139	20.9204	21.9463	21.9276	21.9268	21.9646	21.9031	2.85655	443.1790225	up
Beta-Solamarine	metab_909	C45H73NO15	2.091764489	1.303937008	4.81E-14	3.10E-12	19.0756	19.1966	18.9806	18.8985	19.0963	24.8368	24.8794	24.83	24.8364	24.816	4.38855	868.5122865	up
Butyryl-L-carnitine	metab_2844	C11H21NO4	2.150263923	1.730704604	6.03E-05	0.000134	12.0062	7.6271	7.5612	7.9756	9.4627	15.2846	15.8445	15.4287	15.1116	15.5679	2.314483333	232.1546169	up
Coagulin R 3-glucoside	metab_7419	C34H48O11	1.332642368	1.117148554	5.90E-13	2.73E-11	20.0774	19.9675	20.0835	20.0538	20.1155	22.4061	22.4304	22.4542	22.3739	22.387	3.107033333	674.3517224	up
Ginsenoside La	metab_13739	C42H70O13	2.134822552	1.223779855	1.51E-11	1.27E-09	19.3126	19.4977	19.2693	19.0618	19.1456	23.5666	23.6525	23.5903	23.5361	23.4868	5.414883333	819.4274974	up
Hydratopyrrhoxanthinol	metab_3398	C37H48O6	1.435160318	1.157348703	3.02E-11	7.08E-10	17.1774	17.4507	17.2839	17.4236	17.4157	20.085	20.1433	20.078	20.0535	20.0376	3.4599	553.3349961	up
Momordicoside D	metab_13823	C42H70O13	1.907358405	1.172777499	1.18E-10	6.46E-09	19.7959	20.1067	20.0983	19.8066	19.7497	23.3588	23.4034	23.4117	23.3109	23.2866	4.68135	819.4274279	up
Osmaronin	metab_11625	C11H17NO6	2.120578931	1.310071942	2.21E-07	1.75E-06	13.8285	13.0629	13.7814	14.3993	14.4115	18.3881	18.021	17.9471	18.4624	18.2193	3.038516667	304.1044193	up
Physalolactone B 3-glucoside	metab_3832	C36H54O11	1.536142198	1.175615213	1.28E-09	1.53E-08	18.0866	18.0798	17.5991	17.7468	17.8928	20.9208	21.1186	21.0644	21.0154	20.9592	5.0729	627.3506415	up
Valtrate	metab_11903	C10H12O5	1.470272289	1.146428571	5.92E-10	2.17E-08	13.9966	14.0195	13.9776	14.0123	14.0014	16.1394	15.9684	15.9448	16.2403	15.9552	3.712216667	233.0431486	up
Beta-Snyderol	metab_3327	C15H25BrO	1.538016475	1.201277955	1.38E-08	1.05E-07	15.9433	15.1936	15.7427	15.7524	15.6039	18.9609	18.7404	18.6947	18.906	18.6987	3.307416667	301.118783	up
D-Arabinono-1,4-lactone	metab_15254	C5H8O5	1.299223319	1.081424936	2.60E-10	1.18E-08	19.6103	19.7242	19.6289	19.5816	19.715	21.2872	21.2655	21.1403	21.2349	21.3231	0.976283333	147.0290994	up
L-Glutamate methylester	metab_8807	C6H11NO4	1.046548956	1.073195356	1.75E-09	1.95E-08	19.6692	19.7982	19.7457	19.9089	19.9128	21.2563	21.3047	21.2762	21.2437	21.2311	0.9451	162.0762471	up
Miraxanthin-V	metab_7311	C17H18N2O6	1.681296246	1.305126119	1.51E-09	1.74E-08	12.2925	12.2907	12.2818	12.2782	12.2894	15.8626	16.2629	15.7673	16.4063	15.9121	3.300533333	347.1241484	up
N-Acetyl-D-phenylalanine	metab_14111	C11H13NO3	1.130820466	1.071596244	5.74E-09	1.09E-07	17.066	17.0072	17.0117	16.9474	17.1843	18.2333	18.2374	18.2694	18.35	18.2002	3.740083333	206.0819971	up
PC(18:1/0:0)	metab_6033	C26H52NO7P	1.432137066	1.352177943	0.02059	0.02769	13.8488	8.7002	13.9971	8.6878	8.6989	15.7014	14.0343	14.9232	14.0159	14.2622	6.146783333	544.3390662	up
