# Supplementary material for: Impact of Weissella cibaria BYL4.2 and its supernatants on Penicillium chrysogenum metabolism
Source: Front Microbiol. 2022 Oct 5;13:983613. doi: 10.3389/fmicb.2022.983613 (PMC9581191; doi:10.3389/fmicb.2022.983613)
Supplement: Supplementary file 5 [file Data_Sheet_4.CSV]

Metabolite	Metab ID	Formula	VIP_PLS-DA	FC(L_P/P)	P_value	FDR	P1	P2	P3	P4	P5	L_P_1	L_P_2	L_P_3	L_P_4	L_P_5	Retention time	M/Z	Differential expression
(1R,16Z,24E,26E,28Z)-1,18-dihydroxy-12-[1-(4-hydroxy-3-methoxycyclohexyl)propan-2-yl]-19,30-dimethoxy-15,17,23,29,35-pentamethyl-21-methylidene-11,36-dioxa-4-azatricyclo[30.3.1.0,]hexatriaconta-16,24,26,28-tetraene-2,3,10,14,20-pentone	metab_940	C51H77NO13	1.823727161	1.659899971	0.001407	0.002452	3.4116	3.1738	1.7929	4.0593	4.5597	5.6752	5.5824	5.6723	5.6352	5.6456	4.478033333	912.538294	up
6-[(E)-2-(2H-1,3-benzodioxol-5-yl)ethenyl]-5-hydroxy-4-methoxy-5,6-dihydro-2H-pyran-2-one	metab_3657	C15H14O6	1.93223681	1.675397568	4.86E-16	4.92E-14	3.2104	3.2096	3.2064	3.2095	3.1989	5.3667	5.3571	5.3687	5.3578	5.4152	5.777583333	255.0654868	up
(1R,16Z,24E,26E,28Z)-1,18-dihydroxy-12-[1-(4-hydroxy-3-methoxycyclohexyl)propan-2-yl]-19,30-dimethoxy-15,17,21,29,35-pentamethyl-23-methylidene-11,36-dioxa-4-azatricyclo[30.3.1.0,]hexatriaconta-16,24,26,28-tetraene-2,3,10,14,20-pentone	metab_6581	C51H77NO13	1.725506308	1.447106806	2.20E-07	8.12E-07	3.6529	3.6942	4.0671	3.9891	4.214	5.6653	5.6995	5.6497	5.6851	5.6858	3.907216667	456.7727576	up
[(1R,16Z,24E,26E,28Z)-12-[1-(3,4-dihydroxycyclohexyl)propan-2-yl]-1-hydroxy-19,30-dimethoxy-15,17,21,23,29,35-hexamethyl-2,3,10,14,20-pentaoxo-11,36-dioxa-4-azatricyclo[30.3.1.0,]hexatriaconta-16,24,26,28-tetraen-18-yl]oxidanesulfonic acid	metab_807	C50H77NO16S	1.824571551	0.636817761	2.81E-07	1.02E-06	5.3791	5.4946	5.3681	5.3812	5.4018	3.0401	3.3313	3.5471	3.5112	3.7817	3.065433333	490.7565475	down
3,4,5-trihydroxy-6-{4-[(E)-2-(3-hydroxy-5-{[3,4,5-trihydroxy-6-(hydroxymethyl)oxan-2-yl]oxy}phenyl)ethenyl]phenoxy}oxane-2-carboxylic acid	metab_14345	C26H30O14	1.451737001	0.828266752	1.78E-08	5.97E-08	6.2819	6.2233	6.2857	6.2762	6.347	5.1639	5.1961	5.0661	5.2691	5.3244	0.860466667	601.1326253	down
N-(4-aminobutyl)-3-(4-hydroxyphenyl)prop-2-enimidic acid	metab_496	C13H18N2O2	1.124693346	0.859363434	5.82E-06	1.56E-05	5.5051	5.4239	5.3333	5.4203	5.3384	4.5817	4.8077	4.6815	4.4293	4.7214	0.46875	276.1666218	down
2-Dodecylbenzenesulfonic acid	metab_12655	C18H30O3S	1.17934631	1.101303912	3.13E-13	6.99E-12	6.9948	6.974	6.9578	6.9889	6.9787	7.6711	7.6857	7.6976	7.6942	7.6791	7.603683333	325.1846645	up
3-(3,4-dimethoxyphenyl)-N-[2-(3,4-dimethoxyphenyl)ethyl]-3-hydroxypropanimidic acid	metab_11202	C21H27NO6	1.050967959	0.907226724	3.59E-14	1.42E-12	6.0412	6.0548	6.0506	6.0374	6.0529	5.4788	5.4889	5.4925	5.494	5.4774	3.914666667	370.1623988	down
P-Chlorobenzene sulfonyl urea	metab_2156	C7H7ClN2O3S	1.462951495	1.291943998	1.43E-06	4.40E-06	4.1266	4.5778	4.6127	4.2561	4.2129	5.677	5.6337	5.6204	5.5872	5.6291	0.685183333	216.9851687	up
Phenylacetaldehyde	metab_1707	C8H8O	1.548006407	1.253554502	3.31E-13	9.15E-12	5.5441	5.4908	5.4724	5.4587	5.4634	6.8893	6.8712	6.8792	6.8703	6.8741	1.373183333	121.0651162	up
7-hydroxyolanzapine	metab_10953	C17H20N4OS	1.932456395	1.847722343	3.15E-06	6.26E-06	2.1075	2.105	2.1009	2.4695	2.7444	3.8366	4.4915	4.3485	4.3228	4.2973	2.926316667	655.2591453	up
5'-Deoxy-5'-(methylthio)adenosine	metab_2813	C11H15N5O3S	1.624629676	0.739955925	5.10E-11	4.69E-10	5.9064	5.8883	5.8969	5.8935	5.91	4.4587	4.3085	4.3103	4.3173	4.4302	2.64695	298.0971445	down
Guanosine diphosphate adenosine	metab_10616	C20H26N10O14P2	1.545154293	1.242629482	2.06E-09	1.02E-08	4.9693	5.1345	4.9687	4.9273	5.1001	6.2168	6.2464	6.2185	6.2476	6.2612	1.943583333	691.1045136	up
N4-Acetylcytidine	metab_2776	C11H15N3O6	1.549144197	0.75066313	1.14E-07	4.46E-07	5.6281	5.6617	5.6469	5.6687	5.6705	4.1988	4.3829	4.1844	4.456	4.003	2.5395	318.129866	down
Isotetrandrine	metab_2719	C38H42N2O6	1.445754157	0.756746696	0.000108	0.0002281	5.3972	5.3178	5.3902	5.4084	5.352	4.3126	3.9078	4.5883	3.498	4.0254	2.403483333	587.2860099	down
Chaetoglobosin N	metab_11381	C33H38N2O5	1.672084542	0.747219771	2.37E-08	7.70E-08	5.6566	5.6892	5.6637	5.6636	5.6507	4.1734	4.0684	4.1737	4.4595	4.2881	5.844416667	523.2568187	down
Perlolyrine	metab_3484	C16H12N2O2	1.147854128	1.14637875	1.77E-10	1.40E-09	5.2343	5.2117	5.1773	5.262	5.2772	5.9977	5.9762	5.9971	6.0005	6.0226	4.671566667	265.0974271	up
Agmatine	metab_8635	C5H14N4	1.894437558	0.617360984	2.06E-11	2.10E-10	5.4722	5.4795	5.4087	5.4442	5.4384	3.3008	3.5	3.3911	3.3274	3.2984	0.4619	131.129346	down
Histamine	metab_9279	C5H9N3	1.397255035	0.746393318	4.71E-08	1.43E-07	3.8682	3.8971	4.0691	3.9164	4.0019	3.0403	2.8886	2.9943	2.9721	2.849	0.47365	110.0713754	down
METHACHOLINE	metab_2207	C8H17NO2	1.072379697	1.121831114	7.35E-12	8.49E-11	5.4662	5.4699	5.4946	5.4772	5.5092	6.1528	6.1223	6.1516	6.1618	6.1681	0.842283333	160.1333902	up
Notoginsenoside C	metab_7248	C54H92O25	1.099528029	0.877952756	3.43E-07	1.22E-06	5.8555	5.852	5.8997	5.7745	5.8303	5.146	4.9795	5.2053	5.2099	5.1047	2.633666667	582.2893454	down
[2-(dimethylamino)ethoxy]sulfonic acid	metab_14663	C4H11NO4S	1.653368267	0.775262732	1.79E-11	1.70E-10	6.1765	6.1921	6.1858	6.1782	6.1938	4.8673	4.7624	4.7173	4.8294	4.7992	0.500916667	168.0329409	down
2-amino-4-({2-[(2-carboxy-2-hydroxy-1-phenylethyl)sulfanyl]-1-[(carboxymethyl)-C-hydroxycarbonimidoyl]ethyl}-C-hydroxycarbonimidoyl)butanoic acid	metab_11644	C19H25N3O9S	1.285020482	1.16825586	4.27E-08	1.30E-07	5.023	5.1361	4.9209	4.9891	5.0991	5.9162	5.9333	5.8576	5.8502	5.8459	6.466033333	492.1096443	up
2-Hydroxyethanesulfonate	metab_10208	C2H6O4S	1.688173104	0.723822239	8.21E-15	5.50E-13	5.2209	5.2477	5.2456	5.2378	5.2614	3.8062	3.8098	3.8076	3.7818	3.7701	0.500916667	124.9904406	down
3-Sulfinoalanine	metab_12888	C3H6NO4S	1.183693232	0.886930284	2.47E-13	6.11E-12	6.2926	6.2892	6.3001	6.2867	6.3156	5.5718	5.5823	5.5757	5.605	5.59	6.382683333	188.9511544	down
5-L-Glutamyl-L-alanine	metab_2236	C8H14N2O5	1.030592834	0.893078512	1.39E-08	6.78E-08	5.835	5.7945	5.7779	5.7985	5.8324	5.2086	5.1527	5.2329	5.2326	5.1075	0.9451	219.0977647	down
Alanyl-Glutamine	metab_8559	C8H15N3O4	1.436805493	0.756433637	9.47E-10	6.30E-09	5.0298	4.8577	4.9637	4.9099	4.9151	3.696	3.809	3.7678	3.6985	3.6936	0.4951	218.1137434	down
Alanyl-Isoleucine	metab_13716	C9H18N2O3	1.070319109	0.890820714	1.02E-09	5.58E-09	5.3608	5.3528	5.3341	5.3642	5.3321	4.7625	4.7558	4.7322	4.8297	4.7435	2.750866667	183.1134112	down
Asparaginyl-Isoleucine	metab_9400	C10H19N3O4	1.008029288	0.923532899	1.04E-13	3.13E-12	6.754	6.7554	6.7376	6.7376	6.7558	6.2292	6.2326	6.2349	6.223	6.2396	1.957566667	244.13045	down
Asparaginyl-Phenylalanine	metab_13979	C13H17N3O4	1.253333019	0.850743494	3.69E-09	1.70E-08	5.3819	5.3889	5.3697	5.3685	5.3887	4.5573	4.4869	4.6685	4.5844	4.5904	2.161066667	278.1149893	down
Asparaginyl-Valine	metab_14216	C9H17N3O4	1.236308774	0.819306384	2.89E-05	4.95E-05	4.4698	4.5097	4.5496	4.58	4.5272	3.551	3.8599	3.7997	3.9123	3.4218	1.5455	230.114629	down
Aspartyl-Gamma-glutamate	metab_14360	C9H15N3O6	1.22557915	0.852132701	1.05E-06	2.33E-06	5.2657	5.2694	5.269	5.2805	5.2927	4.6083	4.2739	4.5765	4.5307	4.4869	0.832633333	260.0891132	down
Beta-Alanyl-L-arginine	metab_1507	C9H19N5O3	1.085758844	0.88465413	2.24E-09	1.33E-08	5.9633	5.9527	5.9671	5.9378	5.9603	5.2651	5.2122	5.2275	5.3371	5.3034	0.66465	246.1563467	down
Beta-Alanyl-L-lysine	metab_8318	C9H19N3O3	1.731522083	0.687643627	2.50E-07	9.15E-07	5.6832	5.6602	5.6677	5.6187	5.6536	4.1842	3.5588	3.952	3.7265	4.0282	0.6441	218.1501906	down
Blasticidin S	metab_13947	C17H26N8O5	1.19830146	0.874506438	5.20E-11	4.26E-10	5.8202	5.8214	5.8412	5.8259	5.816	5.1144	5.0634	5.0537	5.109	5.1314	2.210416667	403.1840351	down
Ceanothine C	metab_12895	C26H38N4O4	1.405540872	0.872131566	3.67E-17	1.02E-14	7.8554	7.8425	7.843	7.8414	7.838	6.8334	6.841	6.847	6.8424	6.8399	6.36185	505.2563319	down
Dopaquinone	metab_13189	C9H9NO4	1.068143487	0.891745854	8.14E-10	4.58E-09	5.3586	5.3832	5.3626	5.3914	5.3406	4.8355	4.7728	4.7438	4.7989	4.7777	5.524983333	194.0454816	down
Enkephalin L	metab_14103	C28H37N5O7	1.687043039	0.71721074	1.07E-07	2.97E-07	5.1712	5.1175	5.1986	5.2049	5.1909	4.0044	3.6267	3.5986	3.7737	3.5611	1.8449	554.2588392	down
Gamma-Glu-Leu	metab_9372	C11H20N2O5	1.051888202	0.910666031	1.03E-13	3.12E-12	6.2863	6.2868	6.3	6.3051	6.2785	5.738	5.7271	5.7243	5.7326	5.724	1.663533333	259.130244	down
Gamma-Glutamylarginine	metab_14237	C11H21N5O5	1.167366259	0.863760751	1.26E-08	4.44E-08	5.1287	5.1587	5.0865	5.0711	5.1345	4.4677	4.3692	4.3463	4.4495	4.4609	1.408283333	284.1367299	down
Gamma-Glutamylasparagine	metab_14645	C9H15N3O6	1.22683618	0.825171821	5.62E-05	9.26E-05	4.6754	4.6634	4.5846	4.6514	4.7064	3.6848	3.6884	4.0155	3.6604	4.1623	0.521466667	260.0890731	down
Gamma-Glutamylaspartic acid	metab_10363	C9H14N2O7	1.453723828	0.772597137	6.17E-06	1.17E-05	4.7275	4.9082	4.9631	4.8755	4.9734	3.6857	3.6893	3.6872	3.6613	4.1647	0.8188	261.0731187	down
Gamma-Glutamyl-beta-aminopropiononitrile	metab_308	C8H13N3O3	1.445421915	0.817154055	5.05E-12	6.09E-11	6.6358	6.6174	6.6399	6.6536	6.6243	5.4887	5.4195	5.4171	5.4017	5.3776	0.46875	241.1297305	down
Gamma-Glutamyltryptophan	metab_6397	C16H19N3O5	1.468308388	0.767889908	8.53E-08	3.43E-07	5.42	5.4463	5.4858	5.4785	5.4215	4.1273	4.0411	4.4382	4.1994	4.1176	4.491833333	316.1292675	down
Gamma-L-Glutamyl-L-pipecolic acid	metab_8244	C11H18N2O5	1.72129536	0.728472659	3.63E-09	2.06E-08	6.3572	6.3682	6.3695	6.37	6.3536	4.7608	4.5114	4.7325	4.4536	4.7196	0.7258	259.1291246	down
Glutaminylalanine	metab_14387	C8H15N3O4	1.055729881	0.857818784	4.42E-05	7.37E-05	4.0872	4.3414	4.3624	4.3362	4.006	3.6372	3.6408	3.6387	3.6128	3.6012	0.763466667	216.0988162	down
Glutaminyl-Gamma-glutamate	metab_237	C10H18N4O5	1.235307288	0.804562891	0.000213	0.0004269	5.1638	5.0116	4.67	5.0462	4.8728	4.1806	3.6785	4.1736	4.2156	3.6747	0.7737	239.1140412	down
Glutaminylglutamic acid	metab_8146	C10H17N3O6	1.154460207	0.83141179	9.22E-11	7.92E-10	4.6221	4.6031	4.6307	4.5291	4.6005	3.823	3.8243	3.8181	3.8255	3.8205	0.897133333	317.1457599	down
Glutaminylleucine	metab_10729	C11H21N3O4	1.273925869	0.866795991	3.25E-14	1.33E-12	6.1952	6.1867	6.181	6.1862	6.1816	5.3469	5.3548	5.3599	5.3608	5.3862	2.25925	258.1462368	down
Glutamylalanine	metab_10437	C8H14N2O5	1.028288195	0.878366638	1.20E-05	2.18E-05	4.5949	4.7097	4.6106	4.5769	4.5296	4.0352	4.0506	3.9987	4.2233	3.9136	1.0706	199.0720893	down
Glutamylarginine	metab_10408	C11H21N5O5	1.585053555	0.742638398	2.22E-06	4.57E-06	5.1183	5.075	5.1232	5.0852	5.0671	3.6033	3.9618	3.6921	3.5436	4.1124	0.915883333	284.13675	down
Glutamyl-Gamma-glutamate	metab_14336	C10H17N3O6	1.372123775	0.81473764	1.03E-06	2.28E-06	5.2483	5.2459	5.2712	5.3152	5.3126	4.4968	4.3481	4.2571	4.3474	4.055	0.888133333	274.1049026	down
Glutamylhistidine	metab_10366	C11H16N4O5	1.366940501	0.725820017	0.01722	0.02142	4.8133	4.6758	4.6987	4.7284	4.8655	1.7653	3.7248	3.7808	4.2726	3.7153	0.825666667	265.0945639	down
Glutamyltyrosine	metab_10761	C14H18N2O6	1.039073488	0.906105695	6.28E-11	4.99E-10	5.8547	5.8415	5.8513	5.851	5.8382	5.3095	5.2818	5.2988	5.2657	5.3341	2.33645	291.0990814	down
Glycyl-Arginine	metab_14705	C8H17N5O3	1.40211988	0.731227343	8.61E-06	1.59E-05	4.074	3.9975	3.8036	3.4865	3.9464	2.8351	2.8387	2.8366	2.8107	2.7991	0.480616667	230.1257787	down
Glycyl-Lysine	metab_8231	C8H17N3O3	1.046452346	0.882352941	1.24E-08	6.12E-08	5.4915	5.4161	5.3983	5.4272	5.4673	4.7374	4.8403	4.7593	4.8269	4.8368	0.746366667	186.1239167	down
Glycyl-Phenylalanine	metab_9466	C11H14N2O3	1.14382016	0.888196666	4.27E-13	8.42E-12	5.9464	5.9366	5.9378	5.9356	5.941	5.2724	5.2866	5.2713	5.2937	5.2494	2.273666667	221.0930965	down
Glycylprolylhydroxyproline	metab_169	C12H19N3O5	1.200510407	0.874888026	1.73E-10	1.37E-09	6.6926	6.6772	6.7185	6.694	6.708	5.8649	5.8512	5.8609	5.9234	5.799	2.219083333	612.3002731	down
Histidinyl-Arginine	metab_14065	C12H21N7O3	1.012690405	0.914158855	1.58E-11	1.54E-10	6.0817	6.0743	6.0819	6.0851	6.0811	5.5563	5.5793	5.5264	5.5572	5.5772	1.92215	332.1468297	down
Histidinyl-Glycine	metab_10206	C8H12N4O3	1.443983546	0.825629215	2.70E-11	2.43E-10	6.0781	6.096	6.0743	6.0751	6.073	4.993	5.084	4.963	5.0405	5.0133	0.494266667	247.0589849	down
Histidinyl-Threonine	metab_2082	C10H16N4O4	1.138265783	0.829034321	6.23E-05	0.0001371	4.8668	4.7041	4.6344	4.7543	4.4954	3.6326	3.9972	4.135	3.8773	3.8038	0.5356	239.1140936	down
Histidinyl-Tyrosine	metab_7881	C15H18N4O4	1.092358656	0.871402214	8.32E-09	4.28E-08	5.4228	5.4062	5.4131	5.414	5.4451	4.6974	4.662	4.6786	4.797	4.7821	1.632016667	301.130143	down
Hydroxyprolyl-Glutamine	metab_1564	C10H17N3O5	1.318584875	0.831393415	3.96E-09	2.23E-08	6.0426	5.9796	5.9923	6.0456	6.0088	5.0371	4.8661	4.9939	5.0333	5.0675	0.78055	301.1507554	down
Hydroxyprolyl-Histidine	metab_10371	C11H16N4O4	1.318928912	0.851203501	6.32E-14	2.12E-12	5.9367	5.9454	5.9396	5.9394	5.9448	5.0685	5.0721	5.07	5.0441	5.0325	0.832633333	267.1102147	down
Isoleucyl-Alanine	metab_6777	C9H18N2O3	1.014058426	0.874350987	1.57E-07	5.99E-07	4.8339	4.7867	4.8578	4.7506	4.8441	4.2874	4.1611	4.1284	4.2089	4.2628	3.46675	185.1286156	down
Isoleucyl-Isoleucine	metab_11100	C12H24N2O3	1.52549097	0.812964427	2.90E-13	6.74E-12	6.3307	6.321	6.3209	6.3263	6.3251	5.1673	5.1072	5.1628	5.1133	5.1613	3.4597	243.1715049	down
Isoleucyl-Leucine	metab_10928	C12H24N2O3	1.360534545	0.852160251	4.03E-14	1.54E-12	6.369	6.3594	6.3657	6.3645	6.3645	5.4432	5.4342	5.4342	5.4082	5.4018	2.8496	243.1715318	down
Isoleucyl-Tyrosine	metab_13747	C15H22N2O4	1.648907216	0.771400297	7.47E-10	4.27E-09	6.0756	6.0541	6.0639	6.0639	6.0565	4.5637	4.6713	4.8222	4.6504	4.6778	2.645466667	293.1511548	down
Jubanine A	metab_3058	C40H49N5O6	1.310429099	0.809976247	1.29E-05	3.24E-05	5.5023	5.5255	5.3668	5.3648	5.6065	4.4949	4.5533	4.5911	4.0434	4.4839	3.190083333	728.3959508	down
L-4-Hydroxyglutamate semialdehyde	metab_59	C5H9NO4	1.630859242	1.339258284	3.72E-11	3.54E-10	4.6012	4.532	4.5382	4.4671	4.6472	6.0978	6.105	6.0795	6.1018	6.1296	0.475133333	170.0425034	up
L-cis-3-Amino-2-pyrrolidinecarboxylic acid	metab_14413	C5H10N2O2	1.359064032	0.786096257	1.14E-06	2.50E-06	4.3665	4.6209	4.5603	4.3115	4.5794	3.5708	3.5655	3.3724	3.5874	3.5433	0.722466667	175.0718843	down
L-Glutamate	metab_15159	C5H9NO4	1.131489056	1.118471338	3.83E-13	7.89E-12	5.4891	5.5224	5.487	5.4935	5.4836	6.1418	6.1548	6.1475	6.1375	6.1466	0.494266667	146.0450645	up
L-Leucyl-L-Alanine	metab_14021	C9H18N2O3	1.136038414	0.893651567	4.41E-15	3.36E-13	6.1625	6.1585	6.1602	6.1549	6.1606	5.495	5.503	5.5181	5.5068	5.4961	2.0628	201.1241736	down
L-Nicotianine	metab_2230	C10H12N2O4	2.358890922	0.497117931	3.07E-18	1.04E-15	6.4039	6.3973	6.4361	6.4407	6.4155	3.1913	3.1926	3.1865	3.1938	3.1889	0.910816667	466.1973144	down
L-phenylalanyl-L-proline	metab_788	C14H18N2O3	1.138329333	0.888128533	3.44E-13	9.40E-12	6.7248	6.7161	6.7191	6.7246	6.7239	5.9432	5.9626	5.9706	5.9765	5.995	2.941716667	263.1396732	down
Lysinoalanine	metab_8628	C9H19N3O4	1.219714612	0.857988166	7.22E-12	8.37E-11	6.076	6.0935	6.0783	6.0763	6.0951	5.23	5.2371	5.192	5.2566	5.1833	0.4619	198.1240055	down
Lysyl-Hydroxyproline	metab_9397	C11H21N3O4	1.340348866	0.844569288	6.64E-13	1.20E-11	5.8548	5.8585	5.886	5.8682	5.9017	4.947	4.9749	4.9668	4.9754	4.9406	1.915183333	258.1462308	down
Malic acid	metab_15160	C4H6O5	1.000689229	0.928299761	4.37E-14	1.60E-12	7.1077	7.1037	7.1009	7.0888	7.0946	6.595	6.5949	6.5898	6.5936	6.579	0.908933333	133.0133452	down
N-Acetyl-L-alanine	metab_8267	C5H9NO3	1.507189411	0.798687424	2.45E-12	4.35E-11	6.5593	6.5376	6.551	6.5645	6.5489	5.2945	5.2476	5.2342	5.184	5.2063	0.705566667	132.0657873	down
N-ACETYLPROLINE	metab_2520	C7H11NO3	1.053414564	0.895411059	2.44E-12	4.35E-11	6.1706	6.1648	6.1686	6.1681	6.1605	5.556	5.5131	5.5232	5.5	5.5188	1.97265	158.0813745	down
N-Carboxyethyl-gamma-aminobutyric acid	metab_10344	C7H13NO4	1.701941026	0.693729236	1.73E-10	1.18E-09	4.8103	4.8426	4.8898	4.7983	4.7368	3.3226	3.3262	3.3241	3.4449	3.2865	0.757	174.0766236	down
Neuromedin B (1-3)	metab_10621	C12H22N4O5	1.579819952	0.611226611	4.21E-06	8.19E-06	3.1691	3.7966	3.2189	3.4542	3.1947	2.0689	2.0725	2.0703	2.0447	2.0331	1.96455	301.1520587	down
Neuromedin N (1-4)	metab_2899	C26H40N4O6	1.891609402	0.638430448	5.10E-06	1.39E-05	5.9378	5.9394	5.9145	5.9172	5.9826	3.443	4.0213	3.1866	4.1724	4.1331	2.825366667	527.2831494	down
N-Ribosylhistidine	metab_10406	C11H17N3O6	1.497642992	0.758101135	2.58E-06	5.23E-06	4.8233	4.9564	4.7963	4.8502	4.799	3.5827	3.5862	3.5841	3.5582	4.0551	0.908933333	332.1104141	down
Ophthalmic acid	metab_10551	C11H19N3O6	1.560934038	0.719587176	3.86E-06	7.57E-06	4.4821	4.4906	4.647	4.5689	4.5796	3.196	3.1706	3.1685	3.7181	3.1309	1.67055	270.1099675	down
Phenylalanyl-Arginine	metab_13800	C15H23N5O3	1.108096148	0.897486447	6.40E-13	1.17E-11	6.0952	6.084	6.0818	6.0953	6.0789	5.4802	5.4695	5.4724	5.4443	5.4492	2.490816667	356.1469202	down
Phenylalanyl-Lysine	metab_7583	C15H23N3O3	1.833025374	0.666157242	2.44E-08	1.13E-07	5.8834	5.8734	5.9024	5.8817	5.9063	3.9141	3.6459	4.1121	3.8115	4.1325	2.1439	294.1813195	down
Phenylbutyrylglutamine	metab_13736	C15H20N2O4	1.0642792	0.901283148	4.19E-10	2.56E-09	5.8572	5.8335	5.8305	5.8593	5.8429	5.2235	5.2672	5.3138	5.2519	5.282	2.673466667	583.2744494	down
Portulacaxanthin II	metab_8525	C18H18N2O7	1.001303744	0.870377734	0.0005397	0.001012	5.08	5.0248	5.312	4.6413	5.094	4.3337	4.335	4.3289	4.3362	4.5547	0.5085	419.0804944	down
Prolyl-Glutamine	metab_10894	C10H17N3O4	1.236452135	0.795533499	4.49E-05	7.48E-05	3.7844	4.2845	3.8383	4.2513	3.9898	3.2169	3.2205	3.2184	3.1925	3.1809	2.772316667	728.3599487	down
Pyridinoline	metab_804	C18H28N4O8	1.547037643	0.714431101	5.17E-08	2.21E-07	5.0412	4.972	5.0065	4.9063	4.6375	3.5103	3.5116	3.5055	3.5128	3.5079	3.0517	461.2253128	down
Pyrroline hydroxycarboxylic acid	metab_10553	C5H7NO3	1.075666112	0.898075923	3.39E-11	2.97E-10	5.7723	5.768	5.7765	5.7734	5.7568	5.1671	5.2254	5.1638	5.181	5.1668	1.677533333	386.1211284	down
S-(11-OH-9-deoxy-delta9,12-PGD2)-glutathione	metab_10710	C30H49N3O10S	1.672937343	0.771533782	1.34E-09	7.07E-09	6.249	6.2364	6.2364	6.2527	6.2567	4.8276	4.8992	4.6504	4.8116	4.9061	2.23135	624.300362	down
Saccharopine	metab_9903	C11H20N2O6	1.274448858	0.870303411	3.33E-13	7.23E-12	6.3491	6.3852	6.3384	6.3643	6.3685	5.5256	5.5244	5.5383	5.5402	5.5507	0.708666667	275.1253193	down
Serinyl-Gamma-glutamate	metab_10205	C8H15N3O5	1.328381993	0.796802692	0.0001115	0.0001764	4.7321	4.8186	4.7582	4.6857	4.7757	3.577	3.5806	4.1414	4.0991	3.541	0.494266667	232.0938582	down
Serylisoleucine	metab_13853	C9H18N2O4	1.212539549	0.876324503	1.48E-12	2.28E-11	6.0448	6.0457	6.0274	6.0439	6.0394	5.2673	5.2952	5.2965	5.2804	5.3257	2.357783333	217.1192538	down
Serylphenylalanine	metab_13756	C12H16N2O4	1.595144503	0.75703513	9.18E-07	2.06E-06	5.4355	5.4343	5.4388	5.4484	5.4266	4.2023	4.2281	3.7269	4.1661	4.2571	2.6176	251.1039408	down
Taurine	metab_10188	C2H7NO3S	1.432559424	0.810197786	9.05E-10	5.04E-09	5.4892	5.4937	5.5284	5.5232	5.5194	4.4194	4.3676	4.4828	4.5188	4.5344	0.480616667	124.0064284	down
Threoninyl-Isoleucine	metab_13817	C10H20N2O4	1.195516121	0.878777759	1.22E-14	6.85E-13	6.0034	5.9871	5.9812	5.9972	5.9751	5.2612	5.2656	5.2613	5.2686	5.2575	2.455966667	231.1350354	down
Threoninyl-Lysine	metab_8506	C10H21N3O4	1.323674775	0.788310906	6.72E-06	1.79E-05	4.9907	4.9997	4.7999	5.013	5.0903	3.8479	4.2633	3.9509	3.7834	3.7785	0.5219	230.1501095	down
Threoninyl-Phenylalanine	metab_10717	C13H18N2O4	1.361698996	0.827737226	2.01E-10	1.35E-09	5.4923	5.4755	5.472	5.4843	5.4782	4.4654	4.4928	4.5689	4.5822	4.5726	2.245283333	265.119757	down
Threoninyl-Serine	metab_10212	C7H14N2O5	1.086430617	0.86463621	6.24E-05	0.0001018	4.7882	4.7201	4.6723	4.7812	4.678	4.0662	4.341	4.1885	3.9341	3.9126	0.500916667	205.082683	down
Trans-4-Hydroxy-L-proline	metab_8594	C5H9NO3	1.569614029	0.775670168	9.43E-12	1.06E-10	6.3704	6.3833	6.37	6.3887	6.3825	5.0181	4.9274	4.9633	4.8683	4.9628	0.475133333	132.0657489	down
Tyrosyl-Hydroxyproline	metab_13531	C14H18N2O5	1.384115527	0.794348185	1.31E-06	2.84E-06	4.8369	4.9019	4.8255	4.811	4.8624	4.1014	3.772	3.6362	3.8791	3.867	3.242283333	293.1148898	down
Valyl-Aspartate	metab_14333	C9H16N2O5	1.325141154	0.827410208	1.22E-06	2.64E-06	5.2784	5.2788	5.2659	5.2988	5.3263	4.4824	4.1835	4.4667	4.2325	4.5186	0.89505	231.0986346	down
Valyl-Hydroxyproline	metab_10961	C10H18N2O4	1.620071214	0.716411565	5.36E-12	6.41E-11	4.7126	4.694	4.6333	4.7534	4.7257	3.3806	3.3842	3.3821	3.3562	3.3446	2.954216667	459.2461875	down
Valyl-Isoleucine	metab_10794	C11H22N2O3	1.239346145	0.882121807	1.80E-16	3.50E-14	6.6261	6.6146	6.6153	6.6167	6.6112	5.8456	5.8323	5.8332	5.8344	5.8379	2.442016667	229.155741	down
Valyl-Valine	metab_14144	C10H20N2O3	1.307784533	0.84193314	1.06E-11	1.11E-10	5.5056	5.5089	5.5162	5.4963	5.493	4.5794	4.6636	4.6389	4.6561	4.6339	1.726366667	215.1399707	down
D-Tartaric acid	metab_15155	C4H6O6	2.410722155	1.834696756	2.69E-10	1.74E-09	3.5863	3.7506	3.6596	3.3651	3.3626	6.5095	6.5174	6.5018	6.5053	6.4882	0.750116667	149.0083712	up
4-Hydroxybenzaldehyde	metab_1703	C7H6O2	1.098224892	1.110689437	3.17E-15	2.44E-13	6.32	6.3268	6.32	6.3362	6.3181	7.0305	7.0233	7.0161	7.0191	7.0311	1.333433333	123.0443471	up
5-Methylthioribose	metab_2709	C6H12O4S	2.126027098	0.547765268	6.01E-08	2.53E-07	5.8557	5.8585	5.8725	5.8599	5.8632	3.6142	3.0326	3.4791	2.9671	2.9622	2.3829	222.0798399	down
A-L-Fucopyranosyl-(1->2)-b-D-galactopyranosyl-(1->2)-D-xylose	metab_10595	C17H30O14	1.514657142	0.748379254	6.15E-05	0.0001004	4.8431	5.0081	4.888	4.9861	4.9555	4.2735	3.4717	3.4695	3.4437	3.8101	1.859366667	457.1584854	down
Alpha-Trisaccharide	metab_10964	C20H37NO14	1.710690001	0.705054509	9.33E-13	1.56E-11	5.0209	5.0332	5.0535	5.0702	5.0451	3.5456	3.5491	3.547	3.5212	3.6243	2.96815	514.2164286	down
Aspartylglycosamine	metab_7590	C12H21N3O8	1.269438235	0.832291481	6.54E-10	4.54E-09	5.6107	5.5729	5.6151	5.6152	5.5789	4.6885	4.5855	4.6707	4.6215	4.736	2.130183333	318.1299232	down
Beta-D-Fucose	metab_1536	C6H12O5	1.179127292	0.884234687	3.20E-13	8.96E-12	6.9733	6.9661	6.975	6.9702	6.9684	6.197	6.1623	6.1596	6.142	6.1571	0.7124	206.1025566	down
Diacetone alcohol	metab_8468	C6H12O2	1.011649304	0.920204191	1.56E-14	9.70E-13	7.4534	7.4502	7.4323	7.4495	7.4345	6.8486	6.8519	6.8504	6.8542	6.8454	0.5493	134.1177872	down
D-Mannose 6-phosphate	metab_8586	C6H13O9P	1.552888089	0.798387097	2.62E-13	7.64E-12	6.9459	6.9344	6.9556	6.9461	6.9382	5.5081	5.5249	5.5944	5.5339	5.5607	0.475133333	283.0191723	down
D-Myoinositol 4-phosphate	metab_14689	C6H13O9P	1.601057293	0.815502338	1.85E-18	1.44E-15	7.0483	7.0621	7.0614	7.0536	7.0572	5.7538	5.7505	5.756	5.7512	5.762	0.487416667	259.0227095	down
Dulcitol	metab_8935	C6H14O6	1.15621661	0.897851588	4.91E-14	2.15E-12	7.5789	7.5815	7.5938	7.5922	7.5901	6.8252	6.8093	6.8029	6.7938	6.8265	0.4951	183.0865632	down
Fructosamine	metab_10192	C6H13NO5	1.272423754	1.142189933	6.54E-16	9.10E-14	5.784	5.7929	5.7784	5.7765	5.7713	6.6023	6.6091	6.6057	6.6021	6.5954	0.480616667	214.0485029	up
Macrophorin B	metab_812	C22H30O5	1.381029097	0.800456701	2.13E-06	6.28E-06	5.7459	5.6979	5.6949	5.7109	5.6164	4.6664	4.4364	4.6979	4.7307	4.2513	3.093283333	771.3909844	down
Maltotriose	metab_8937	C18H32O16	1.026342313	0.909867452	3.32E-11	3.21E-10	6.7975	6.7694	6.7902	6.8212	6.7729	6.1645	6.1674	6.1621	6.1968	6.1998	0.569883333	527.1592394	down
N-Acetyl-a-neuraminic acid	metab_1548	C11H19NO9	2.425643656	0.256277554	0.0007916	0.001448	5.1683	5.3075	5.1081	5.1439	5.3559	1.7476	4.0726	0.286	0.2895	0.2871	0.739516667	310.1135344	down
Norerythromycin	metab_13433	C35H63NO13	2.125033018	0.626140808	2.27E-17	6.79E-15	6.1424	6.142	6.1295	6.1279	6.1361	3.8523	3.8559	3.8538	3.8279	3.8212	3.578916667	740.3965898	down
Sucrose	metab_2075	C12H22O11	1.863855262	0.713840487	9.57E-11	8.20E-10	7.0767	7.0475	7.049	7.0575	7.0646	5.1463	5.0538	5.0756	4.8648	5.0562	0.5219	360.1501957	down
[1-(6,7-dimethoxy-2H-1,3-benzodioxol-5-yl)-3-oxopropoxy]sulfonic acid	metab_13192	C12H14O9S	1.469695342	0.754460303	8.79E-10	4.91E-09	4.4315	4.4107	4.5707	4.5552	4.4531	3.3943	3.3979	3.3957	3.3699	3.3582	5.511216667	369.0075076	down
2-(4-Methyl-5-thiazolyl)ethyl octanoate	metab_13338	C14H23NO2S	1.611467237	0.607897793	0.007663	0.009865	4.1029	3.9648	3.7078	5.2366	4.5127	3.3976	3.6907	2.3854	1.8108	1.7994	4.005416667	304.1152274	down
2-Piperidinone	metab_13542	C5H9NO	1.114065146	0.87638484	3.08E-08	9.77E-08	5.1541	5.1547	5.133	5.1543	5.1276	4.4777	4.5379	4.4098	4.5315	4.5862	3.228333333	197.1292019	down
5-Hydroxymethyl-4-methyluracil	metab_9980	C6H8N2O3	1.471015326	0.739768157	2.10E-12	2.99E-11	4.2044	4.2337	4.1893	4.267	4.2401	3.1381	3.1417	3.1396	3.1138	3.1021	0.839633333	201.0513916	down
Adenosyl cobinamide	metab_3037	C58H84CoN16O11+	1.808445578	0.660655453	3.55E-06	1.00E-05	5.7536	5.8079	5.7728	5.799	5.6992	4.3301	3.4311	3.425	3.9939	3.8698	3.120766667	620.7938053	down
Bilirubin	metab_2617	C33H36N4O6	1.845120364	0.63522583	4.42E-07	1.54E-06	5.526	5.4667	5.5176	5.5514	5.5047	3.5904	3.9942	3.3749	3.2783	3.2733	2.198616667	648.27383	down
Cyclic 3-Hydroxymelatonin	metab_14125	C13H16N2O3	1.035048889	0.916793893	5.87E-12	6.91E-11	6.5601	6.5507	6.5434	6.5509	6.5433	5.9727	6.0182	6.0126	6.0053	6.0163	1.817033333	541.2271495	down
Hydantoin-5-propionic acid	metab_10384	C6H8N2O4	1.170528997	0.854969574	2.55E-06	5.18E-06	4.9248	4.903	4.8702	5.0051	4.9491	4.0461	4.2402	4.2335	4.1609	4.3929	0.888133333	171.0405452	down
N-Nitroso-3-hydroxypyrrolidine	metab_14693	C4H8N2O2	1.165900565	0.830743879	1.06E-05	1.94E-05	4.1962	4.2843	4.3389	4.2168	4.2038	3.4302	3.7297	3.4316	3.6591	3.3941	0.487416667	161.0559613	down
Simulenoline	metab_9538	C20H23NO3	1.072104254	0.910236705	1.48E-14	7.56E-13	6.5089	6.5123	6.5007	6.5106	6.4976	5.9277	5.9276	5.9243	5.9224	5.9088	3.221366667	370.162405	down
Uric acid	metab_2313	C5H4N4O3	1.333017039	0.807327506	2.13E-09	1.27E-08	5.4083	5.3597	5.3539	5.3681	5.3935	4.2302	4.3225	4.4412	4.3469	4.3642	1.37975	169.0357611	down
(3b,20R,22R)-3,20,27-Trihydroxy-1-oxowitha-5,24-dienolide 3-glucoside	metab_13349	C34H50O11	2.04705147	2.015595463	4.48E-08	1.36E-07	2.1254	2.1229	2.1188	2.107	2.1045	4.0909	4.1197	4.0945	4.3792	4.6428	3.935616667	633.3253181	up
Coroloside	metab_10873	C35H54O12	2.111974635	1.735803219	7.18E-05	0.0001166	2.6164	4.1315	2.6098	3.1413	3.968	5.7246	5.6855	5.7062	5.7327	5.73	2.708966667	703.3071527	up
Manglupenone	metab_12685	C30H44O2	1.796351234	1.277013423	1.34E-08	4.66E-08	6.2161	6.0123	5.842	5.8889	5.8424	7.5784	7.6092	7.6201	7.6254	7.6234	7.311033333	473.2831387	up
Valtrate	metab_11166	C10H12O5	1.740501128	1.54973262	2.32E-10	1.53E-09	2.7866	2.9234	2.78	2.7681	2.7657	4.3841	4.3582	4.3758	4.2415	4.377	3.712216667	233.0431486	up
(1S,2R,4R)-p-Menth-8-ene-2,10-diol 2-glucoside	metab_6468	C16H28O7	1.334331691	0.796158966	7.38E-06	1.95E-05	5.1119	5.2419	5.1796	5.4296	5.3325	4.0272	4.1345	4.2366	4.0297	4.508	4.244033333	703.3337964	down
(3a,5b)-24-oxo-24-[(2-sulfoethyl)amino]cholan-3-yl-b-D-Glucopyranosiduronic acid	metab_13536	C32H53NO11S	1.431291699	0.784919654	9.11E-10	5.06E-09	4.7769	4.9474	4.8266	4.8158	4.9057	3.8212	3.8248	3.8227	3.7968	3.7852	3.228333333	694.3050048	down
(3b,16a,20R)-3,16,20,22,25-Pentahydroxy-5-cucurbiten-11-one 3-[rhamnosyl-(1->4)-[glucosyl-(1->6)]-glucoside]	metab_7755	C48H80O20	1.008562868	0.902459016	2.11E-08	9.89E-08	6.1225	6.1123	6.0694	6.118	6.0794	5.5566	5.4325	5.5059	5.4683	5.5631	1.8434	511.2517632	down
(3b,9R)-5-Megastigmene-3,9-diol 9-[apiosyl-(1->6)-glucoside]	metab_7393	C24H42O11	1.703480356	0.654759568	1.40E-05	3.50E-05	4.9668	5.1392	5.0763	5.1123	5.181	3.0573	3.0586	3.5366	3.9746	3.0548	2.3829	471.2568697	down
(3beta,22E,24R)-Ergosta-4,6,8(14),22-tetraen-3-ol	metab_5911	C28H42O	1.050470961	1.111690116	7.94E-10	5.37E-09	5.7468	5.7036	5.7804	5.8125	5.7422	6.3937	6.4096	6.3775	6.4041	6.4132	5.981216667	377.3204986	up
[6]-Gingerdiol 3,5-diacetate	metab_8006	C21H32O6	1.21978655	0.864083737	1.84E-08	8.77E-08	6.3925	6.3972	6.4062	6.4028	6.4074	5.6056	5.4977	5.5671	5.3928	5.592	1.3136	422.2501124	down
10,11-Dihydro-12R-hydroxy-leukotriene E4	metab_13568	C23H39NO6S	1.487796267	0.790834097	1.95E-07	5.08E-07	5.4649	5.4771	5.4607	5.4352	5.4363	4.1684	4.1316	4.3953	4.3921	4.483	3.12985	456.2468637	down
10-Hydroxymelleolide	metab_11589	C23H28O7	1.526546754	0.773874042	9.42E-07	2.10E-06	5.3816	5.399	5.3683	5.2719	5.3337	4.4896	4.0555	4.076	4.0693	4.0158	6.347983333	397.1691936	down
12'-Apo-b-carotene-3,12'-diol	metab_11643	C25H36O2	1.095793169	1.115789474	3.07E-08	9.73E-08	5.2731	5.4043	5.3222	5.2463	5.3547	5.913	5.9161	5.9534	5.9382	5.957	6.466033333	367.2642464	up
12-hydroxyheptadecanoic acid	metab_11616	C17H34O3	1.567194746	0.783821237	4.27E-13	8.42E-12	5.8036	5.7401	5.7522	5.7729	5.7978	4.5364	4.54	4.5379	4.512	4.5003	6.40355	331.2493956	down
13-Hydroxy-9-methoxy-10-oxo-11-octadecenoic acid	metab_12918	C19H34O5	1.17342294	1.125740974	8.09E-11	6.18E-10	5.5617	5.5798	5.5838	5.5492	5.5582	6.2243	6.2806	6.2423	6.302	6.2869	6.320116667	363.2159421	up
17-phenyl-18,19,20-trinor-prostaglandin E2	metab_11751	C23H30O5	1.171627148	1.118104907	2.35E-11	2.14E-10	5.893	5.9406	5.8854	5.9304	5.8996	6.5922	6.6234	6.5951	6.6323	6.597	7.08765	407.1878536	up
18-Oxocortisol	metab_14109	C21H28O6	1.202868377	0.860417443	6.81E-07	1.56E-06	5.3784	5.3154	5.3793	5.369	5.3898	4.6026	4.5955	4.5947	4.4843	4.8058	1.837916667	421.1837648	down
1-Arachidonoylglycerophosphoinositol	metab_13815	C29H49O12P	1.210500616	1.258833922	0.002002	0.002747	2.7816	3.9203	3.3643	3.4219	3.4913	4.0924	4.2043	4.5159	4.3217	4.2398	2.455966667	655.2594148	up
1-Hexanol arabinosylglucoside	metab_11065	C17H32O10	1.333509304	0.786551648	7.28E-05	0.000118	4.0824	4.5646	4.6295	4.6046	4.7258	3.5062	3.4891	3.4871	3.8103	3.4848	3.305633333	441.1998688	down
1-Stearoylglycerophosphoserine	metab_11570	C24H48NO9P	1.387048147	0.862775361	2.26E-13	5.70E-12	7.1347	7.1358	7.1194	7.1221	7.1218	6.1787	6.1445	6.1323	6.1251	6.1658	6.28525	546.2831809	down
26-Glucosyl-1,3,11,22-tetrahydroxyergosta-5,24-dien-26-oate	metab_55	C34H54O11	1.227449623	0.750906016	0.001921	0.003263	4.1647	4.5364	4.2378	3.2738	4.4806	3.1091	3.1105	3.1043	3.1117	3.1067	2.914216667	639.3722192	down
28-[Rhamnosyl-(1->2)-[b-D-glucosyl-(1->3)]-[2R-methylbutanoyl-(->4)]-fucosyl]-30-methyl-3b,23-dihydroxy-12-oleanene-28,30-dioate 3-[galactosyl-(1->2)-glucuronide]	metab_7092	C66H104O31	1.863190869	0.688267813	1.81E-08	8.63E-08	6.5275	6.4972	6.5122	6.5097	6.5149	4.4751	4.6339	4.1389	4.5236	4.6391	2.893666667	697.3409801	down
2-Hydroxy-3-methoxyestrone	metab_5452	C25H47NO5	1.112243006	0.903851297	1.96E-11	2.02E-10	7.4751	7.4738	7.4895	7.4772	7.473	6.7889	6.7531	6.7853	6.7151	6.7527	6.415816667	474.379727	down
2-hydroxyhexadecanoic acid	metab_11682	C16H32O3	1.25138994	1.130735076	1.46E-13	4.05E-12	6.1001	6.0756	6.0861	6.0757	6.0668	6.8642	6.8606	6.8893	6.8807	6.8875	6.577083333	271.2282593	up
2-Isopropylmalic acid	metab_13727	C7H12O5	2.281830993	0.583711115	9.72E-09	3.50E-08	6.4028	6.3877	6.3952	6.4015	6.3953	4.0219	3.4323	3.9504	3.6824	3.5831	2.708966667	175.0606387	down
3,4,5-trihydroxy-6-{[(2Z)-2-(phenylmethylidene)heptyl]oxy}oxane-2-carboxylic acid	metab_12733	C20H28O7	1.689911076	1.26799557	3.30E-13	7.21E-12	5.4601	5.4139	5.4431	5.3945	5.3808	6.8436	6.876	6.8614	6.8808	6.8859	6.926333333	361.1671932	up
3-b-Galactopyranosyl glucose	metab_14637	C12H22O11	1.803178973	0.783247998	2.13E-17	6.79E-15	7.6242	7.607	7.6127	7.6182	7.6223	5.9712	5.9681	5.9667	5.9745	5.9476	0.528316667	377.0861	down
4-Hydroxyproline galactoside	metab_10605	C11H19NO8	1.575434358	0.654045643	3.71E-05	6.24E-05	3.932	3.8522	3.8946	3.7469	3.854	2.2247	2.2187	2.6743	3.0687	2.4257	1.901233333	274.093742	down
6-Hydroxy-2-bornanone glucoside	metab_9492	C16H26O7	1.733546428	0.678271812	1.87E-09	9.40E-09	4.7841	4.7413	4.7587	4.7975	4.756	3.4356	3.2015	3.1994	3.1736	3.1619	2.702	375.1707841	down
8beta-Angeloyloxy-15-hydroxy-1alpha,10R-dimethoxy-3-oxo-11(13)-germacren-12,6alpha-olide	metab_12665	C22H32O8	1.37700021	1.173756309	3.83E-13	7.89E-12	5.5617	5.5215	5.5751	5.557	5.5272	6.5099	6.5005	6.5101	6.5278	6.5114	7.5271	405.1933326	up
Absinthin	metab_3049	C30H40O6	1.929232685	0.56752169	4.63E-05	0.000104	5.3025	5.2935	5.3074	5.2879	5.3172	3.8323	2.7921	3.3553	2.1025	2.9651	3.161966667	560.2938969	down
Annoglabasin C	metab_9512	C23H34O6	1.721447693	0.706374881	1.58E-06	3.36E-06	5.215	5.196	5.2632	5.2785	5.3223	3.5884	3.4858	3.522	3.8284	4.1353	2.85655	443.1790225	down
Austroinulin	metab_11609	C20H34O3	1.065634114	1.163788451	2.72E-05	4.69E-05	3.5181	3.8713	3.8182	3.6352	3.686	4.2031	4.2923	4.34	4.3962	4.3346	6.389666667	367.2493029	up
Beta-Solamarine	metab_933	C45H73NO15	1.699679495	1.399810964	3.33E-08	1.48E-07	4.362	4.2922	4.0393	4.0424	4.4262	5.9144	5.8748	5.9237	5.9648	5.9432	4.38855	868.5122865	up
Betavulgaroside X	metab_11038	C46H70O18	1.367573026	0.841546375	5.10E-09	2.03E-08	6.0588	6.0094	6.0512	6.019	5.9966	5.0879	5.0831	4.9583	5.0546	5.1743	3.21435	945.4336746	down
Cis-zeatin-O-glucoside	metab_7888	C16H23N5O6	1.356216732	0.8327597	9.20E-11	7.91E-10	6.3994	6.3818	6.3786	6.3957	6.4039	5.3996	5.2782	5.3002	5.2764	5.3583	1.625166667	414.1984636	down
Cucurbitacin C	metab_2387	C32H48O8	1.07429308	0.870127436	6.15E-06	1.65E-05	5.3303	5.3548	5.3769	5.2909	5.3284	4.5136	4.5888	4.7482	4.5225	4.8401	1.638866667	292.1657524	down
Elatoside D	metab_7894	C54H86O24	1.117655063	0.855862584	5.85E-05	0.0001291	5.3299	5.4031	5.3649	5.3356	5.3472	4.7041	4.2146	4.7913	4.6495	4.5602	1.6183	381.1876041	down
Glycerophosphocholine	metab_14685	C8H20NO6P	1.377818365	1.169834565	1.57E-13	4.26E-12	5.6691	5.7169	5.6803	5.6739	5.6708	6.6303	6.659	6.651	6.6482	6.6448	0.487416667	292.0726985	up
Graecunin E	metab_6763	C51H82O22	1.459036046	0.78375108	1.21E-07	4.70E-07	5.8017	5.7709	5.7984	5.7785	5.7745	4.6551	4.2834	4.5044	4.5363	4.6891	3.494233333	546.2580653	down
Isopentyl gentiobioside	metab_13753	C17H32O11	1.390817389	0.784781722	8.98E-05	0.000144	4.9421	4.8737	4.9086	4.8615	4.9256	4.3315	3.5683	3.9224	3.8866	3.5286	2.6176	457.1947439	down
Jujuboside C	metab_6621	C59H96O27	1.379428729	0.820104099	4.53E-11	4.23E-10	6.1198	6.1172	6.1632	6.1404	6.1972	4.9707	5.0472	5.0692	5.0609	5.0605	3.7904	619.3125692	down
LysoPC(16:1(9Z)/0:0)	metab_13026	C24H48NO7P	1.324199174	0.830027804	2.81E-06	5.65E-06	5.3803	5.4261	5.3242	5.4026	5.4399	4.7147	4.5315	4.4823	4.2447	4.4165	6.048083333	538.31577	down
LysoSM(d18:1)	metab_5834	C23H50N2O5P+	1.982837988	0.65991784	2.71E-07	9.83E-07	6.8086	6.8194	6.8114	6.8123	6.8278	4.2931	4.9553	4.7448	4.2518	4.2468	6.022583333	498.379316	down
Macrocarpal I	metab_11483	C28H42O7	2.005627769	0.689090909	2.08E-09	1.03E-08	6.6043	6.6025	6.6117	6.6092	6.5722	4.6952	4.6468	4.6408	4.3751	4.3802	6.034083333	527.2380398	down
Medicagenic acid 3-O-[b-D-glucosyl-(1->2)-b-D-glucoside] 28-O-[b-D-xylosyl-(1->4)-a-L-rhamnosyl-(1->2)-a-L-arabinosyl] ester	metab_2903	C58H92O28	1.642644202	0.741191966	1.07E-09	6.99E-09	6.1052	6.0654	6.0269	6.0697	6.102	4.4832	4.4642	4.3552	4.6251	4.5837	2.8321	619.2909936	down
Medicagenic acid 3-O-beta-D-glucoside	metab_6641	C36H56O11	1.387053542	0.699696899	0.001176	0.002083	4.3604	4.2314	4.1632	4.1448	4.5436	2.6047	3.965	2.5999	2.8742	2.9603	3.742316667	728.3947428	down
Musabalbisiane C	metab_156	C28H40O12	1.121057401	0.892198791	2.40E-11	2.39E-10	6.7918	6.7788	6.7664	6.7987	6.7672	6.0732	6.0201	6.087	6.0411	6.0305	1.829783333	610.284044	down
N-[(3a,5b,7a,12a)-3,7-dihydroxy-24-oxo-12-(sulfooxy)cholan-24-yl]-Glycine	metab_10751	C26H43NO9S	1.467470635	1.260299625	3.49E-07	8.59E-07	4.16	4.297	4.451	4.0682	4.3842	5.4419	5.376	5.3227	5.3732	5.4084	2.315533333	590.2587562	up
Neomenthol-glucuronide	metab_3216	C16H28O7	1.445252946	0.68647541	0.006341	0.009847	4.9358	4.8289	4.6001	4.9035	5.1312	3.9002	3.9231	4.2085	2.3606	2.3557	3.583916667	703.3354416	down
O2'-4a-cyclic-tetrahydrobiopterin	metab_2218	C9H13N5O3	1.175801565	0.8616179	1.50E-10	1.21E-09	5.7652	5.8237	5.8032	5.8118	5.8453	4.9736	4.9767	5.0547	5.0137	5.0106	0.86285	272.1354643	down
PE(16:1(9Z)/18:1(11Z))	metab_1225	C39H74NO8P	1.51906066	1.24958859	5.76E-07	1.96E-06	5.6274	5.4646	5.669	5.451	5.1326	6.8314	6.8205	6.8727	6.7826	6.8614	6.594966667	729.5298823	up
PE(18:1(11Z)/18:3(6Z,9Z,12Z))	metab_12746	C41H74NO8P	1.24724092	1.136716727	1.36E-10	9.61E-10	5.7419	5.8034	5.7982	5.7807	5.841	6.5527	6.604	6.5984	6.6026	6.5667	6.821516667	738.5094764	up
PE(20:4(5Z,8Z,11Z,14Z)/0:0)	metab_1409	C25H44NO7P	1.488907695	0.79953668	2.24E-08	1.04E-07	6.4409	6.4664	6.4686	6.492	6.5047	5.3256	5.2793	5.1277	4.9907	5.164	8.3423	502.2911606	down
PGP(18:1(11Z)/18:3(9Z,12Z,15Z))	metab_217	C42H76O13P2	1.411498374	1.282288699	2.63E-06	7.62E-06	4.1011	4.2292	4.5397	4.1003	4.0896	5.5317	5.4073	5.4182	5.4481	5.2005	3.8316	868.5123563	up
PS(20:4(5Z,8Z,11Z,14Z)/14:0)	metab_3126	C40H70NO10P	2.22464588	0.309673367	0.001043	0.001868	4.9966	4.5455	4.7011	4.8215	4.8162	1.3418	0.6723	0.6674	4.0434	0.6693	3.356066667	794.4417867	down
PS(20:5(5Z,8Z,11Z,14Z,17Z)/22:4(7Z,10Z,13Z,16Z))	metab_6838	C48H76NO10P	1.361050071	0.712723393	1.86E-10	1.46E-09	3.8268	3.6782	3.7675	3.7759	3.6968	2.6723	2.6736	2.6675	2.6748	2.6699	3.3349	451.7534247	down
Saponin D	metab_11651	C48H78O17	2.409639659	0.60147552	1.44E-08	4.95E-08	7.4494	7.445	7.4679	7.4459	7.4676	4.3575	5.0028	4.359	4.3789	4.3215	6.47985	907.5105288	down
Sarmentosin	metab_1871	C11H17NO7	2.225408531	0.415787417	9.65E-06	2.48E-05	5.1292	5.1035	5.1175	5.1202	5.1188	2.6941	2.1229	2.531	2.319	0.9746	1.891133333	276.1074957	down
Sn-glycero-3-Phosphoethanolamine	metab_109	C5H14NO6P	1.203995905	1.141726982	2.30E-11	2.31E-10	5.9182	5.9194	5.9598	5.9934	5.9126	6.7874	6.7874	6.7631	6.7886	6.7882	0.46875	238.0453467	up
Sporotrichiol	metab_2238	C20H30O6	1.177005412	0.869635366	4.32E-09	2.41E-08	6.1895	6.2284	6.2038	6.2144	6.1538	5.3568	5.3197	5.3625	5.4537	5.4561	0.9451	408.2344316	down
Stevioside	metab_7379	C38H60O18	3.028877972	0.155442717	2.28E-21	1.32E-17	6.2979	6.3113	6.288	6.2931	6.3185	0.9802	0.9814	0.9759	0.9825	0.9781	2.403483333	837.4113727	down
Sulfolithocholic acid	metab_13319	C24H40O6S	1.022660138	0.861022755	7.65E-05	0.0001235	3.8057	4.0702	4.2413	4.1594	4.1592	3.5491	3.5193	3.5541	3.4913	3.4796	4.096216667	455.2516483	down
Tiglylcarnitine	metab_12647	C12H21NO4	1.227873773	0.893261385	3.87E-05	6.49E-05	7.5385	7.6065	7.5995	7.6242	7.6205	7.1357	6.8539	6.7237	6.6434	6.5798	7.694383333	485.2830374	down
Vomifoliol 9-[xylosyl-(1->6)-glucoside]	metab_2745	C24H38O12	1.396729667	0.761766975	0.000191	0.0003865	5.1196	5.3331	5.1552	5.296	5.0155	3.5194	4.1874	3.5146	4.1399	4.3851	2.47125	519.2429511	down
1b-Hydroxycholic acid	metab_11798	C24H40O6	1.795428529	1.355172414	9.38E-09	3.40E-08	4.4176	4.8311	4.7188	4.6143	4.6162	6.296	6.2852	6.2924	6.286	6.2797	7.5271	469.2845449	up
(E)-3,7-Dimethyl-2,6-octadienyl decanoate	metab_5477	C20H36O2	1.193212939	1.202414773	5.66E-06	1.53E-05	4.275	4.2148	4.2116	4.2147	4.204	4.8912	5.0317	5.1229	4.9876	5.3621	6.38825	309.2788216	up
1,4-beta-D-Glucan	metab_10579	C18H32O18	1.35565797	1.166429081	1.33E-12	2.09E-11	5.6131	5.6121	5.6361	5.5733	5.6268	6.5547	6.5626	6.5385	6.552	6.5236	1.824	571.1317529	up
1-Palmitoyl-2-linoleoyl PE	metab_11739	C39H74NO8P	1.215325719	1.12259223	7.06E-12	7.93E-11	6.085	6.1367	6.1271	6.1314	6.1478	6.8561	6.8928	6.8667	6.8826	6.8845	6.98285	714.5092487	up
2,3-dinor Prostaglandin E1	metab_9745	C18H30O5	1.085887175	1.095291123	1.44E-14	7.46E-13	6.2771	6.2846	6.2901	6.296	6.2846	6.8922	6.8735	6.8906	6.8828	6.8882	6.375733333	307.1918873	up
2-Deoxystreptamine	metab_8827	C6H14N2O3	1.370543729	0.794106607	8.15E-09	4.21E-08	5.3284	5.3267	5.3242	5.3187	5.3425	4.3872	4.2232	4.1679	4.1268	4.2508	0.400383333	163.1079025	down
2-Keto-3-deoxyoctonate (KDO)	metab_2178	C9H16O8	1.549919327	0.701075714	6.93E-06	1.84E-05	4.7654	4.7915	4.9128	4.7663	4.9337	3.6897	3.7507	3.1642	3.1715	3.1666	0.76005	253.0932231	down
4-Methylene-L-glutamine	metab_122	C6H10N2O3	1.021927161	0.900164204	1.20E-09	7.64E-09	6.0729	6.1007	6.1388	6.1035	6.0363	5.4631	5.4761	5.4992	5.4638	5.5084	0.4951	176.1031637	down
7-HYDROXYETHYLTHEOPHYLLINE	metab_2057	C9H12N4O3	1.342380868	0.793693009	8.15E-06	2.13E-05	5.2716	5.321	5.1516	5.3272	5.2496	4.215	3.8132	4.4551	4.221	4.187	0.4951	225.0984391	down
8-METHYLCAFFEINE	metab_1726	C9H12N4O2	1.030090317	0.887213948	2.36E-08	1.09E-07	5.5284	5.5058	5.4582	5.5301	5.506	4.7977	4.8746	4.9061	4.8884	4.9573	0.569883333	209.1035802	down
ALANYL-dl-LEUCINE	metab_14167	C9H18N2O3	1.071281518	0.897001764	3.14E-11	2.78E-10	5.675	5.658	5.6722	5.6893	5.6545	5.0846	5.0607	5.0679	5.105	5.1121	1.65655	201.1241705	down
ALANYL-dl-PHENYLALANINE	metab_2871	C12H16N2O3	1.515896625	0.766980146	1.18E-09	7.57E-09	5.7691	5.7335	5.7324	5.7411	5.7341	4.3915	4.3143	4.3132	4.4769	4.5218	2.763616667	237.1235711	down
Choline sulfate	metab_229	C5H13NO4S	1.33642313	0.860659045	3.68E-15	2.76E-13	7.4424	7.4203	7.4399	7.4355	7.4373	6.4116	6.3909	6.4126	6.3925	6.3863	0.719133333	184.0640343	down
D[-Arg-2]KYOTORPHAN	metab_2292	C15H23N5O4	1.170009423	0.833755603	9.07E-05	0.0001938	5.0631	5.072	5.1159	5.304	5.1016	4.4052	4.3738	4.3271	3.8466	4.4396	1.170883333	338.1828087	down
Gamma-D-Glutamylglycine	metab_10221	C7H12N2O5	1.000066687	0.900427019	3.80E-08	1.18E-07	5.2005	5.1087	5.1615	5.1258	5.1638	4.656	4.6023	4.6384	4.5952	4.704	0.521466667	203.0670186	down
Guanosine 5'-diphosphate (GDP)	metab_14257	C10H15N5O11P2	1.217931328	1.154282243	6.01E-08	1.78E-07	5.0477	4.9295	5.0009	4.8837	4.8339	5.7344	5.6922	5.7148	5.6818	5.6803	1.25245	442.0171414	up
HC Yellow No. 4	metab_7914	C10H14N2O5	1.027765614	0.889089595	1.15E-10	9.61E-10	5.5647	5.5389	5.5264	5.5324	5.5171	4.9385	4.9358	4.9393	4.9202	4.8748	1.597733333	243.0978238	down
L-glycyl-L-hydroxyproline	metab_14397	C7H12N2O4	1.151949782	0.87721199	3.77E-08	1.17E-07	5.5002	5.5491	5.5479	5.529	5.5642	4.8477	4.9267	4.7692	4.8124	4.9321	0.743133333	233.0778611	down
N-Acetyl-D-phenylalanine	metab_13386	C11H13NO3	1.555053553	0.762985764	7.98E-10	4.49E-09	5.221	5.2002	5.1916	5.2019	5.1767	3.9527	3.9181	3.996	4.0886	3.873	3.740083333	206.0819971	down
Nalpha-Acetyl-L-arginine	metab_8083	C8H16N4O3	1.091567706	0.8768	4.01E-11	3.80E-10	5.6251	5.6124	5.6231	5.625	5.638	4.9058	4.9005	4.9635	4.9259	4.9658	1.040783333	217.1298262	down
Nalpha-Acetyl-L-glutamine	metab_14441	C7H12N2O4	1.573562845	0.737489575	1.52E-11	1.49E-10	4.7392	4.8571	4.8053	4.8069	4.7699	3.5302	3.5338	3.5317	3.5058	3.581	0.695316667	187.0719909	down
PC(18:1/0:0)	metab_5732	C26H52NO7P	1.44330319	0.829068017	4.56E-06	1.26E-05	7.2587	7.3357	7.3162	7.3164	7.3057	6.4977	5.971	5.9573	6.026	5.8369	6.146783333	544.3390662	down
PE(17:1/0:0)	metab_11496	C22H44NO7P	1.149659326	0.882771796	2.02E-09	1.01E-08	5.7905	5.7584	5.738	5.7685	5.733	5.0899	5.1016	5.1022	5.1196	5.0033	6.061983333	464.2786673	down
PE(18:1(9Z)/0:0)	metab_12471	C23H46NO7P	1.187981335	0.888751162	1.70E-11	1.62E-10	6.4406	6.444	6.464	6.4612	6.4595	5.7842	5.728	5.7214	5.7123	5.7348	8.3425	478.2948324	down
TOFA	metab_12839	C19H32O4	1.400736298	1.227024568	5.42E-12	6.43E-11	4.4059	4.4034	4.3993	4.3874	4.3849	5.4461	5.3602	5.3882	5.3656	5.4082	6.472883333	323.223198	up
Val-Abu-OH	metab_9405	C14H18N2O6	1.090941455	0.896534062	1.05E-10	7.83E-10	5.8342	5.8901	5.8417	5.84	5.8769	5.2308	5.228	5.265	5.2655	5.2649	1.99945	309.1097507	down
